# Supplementary material for: Metabolite coupling analysis and metabolite-flux coupling analysis of genome-scale metabolic models
Source: Front Bioinform. 2026 Jul 1;6:1859473. doi: 10.3389/fbinf.2026.1859473 (PMC13370160; doi:10.3389/fbinf.2026.1859473)
Supplement: Supplementary file 1 [file Table2.xlsx]

## Sheet: reaction_modules
RCR10657,RCR10658,RCR10659,RCR10660,RCR10661,RCR10664,RCR10665,RCR10666,RCR10667,RCR10669,RCR10671,RCR10672,RCR10673,RCR10674,RCR10675,RCR10676,RCR10677,RCR10678,RCR10679,RCR10683,RCR10684,RCR10685,RCR10686,RCR10687,RCR10688,RCR12397,RCR12459,RCR12460,RCR12461,RCR12462,RCR12463,RCR12464,RCR12465,RCR12466,RCR12468,RCR12469,RCR12470,RCR12471,RCR12472,RCR12474,RCR12475,RCR12476,RCR12477,RCR12478,RCR…
RCR11003,RCR11004,RCR11005,RCR14020,RCR14021,RCR14022,RCR14023,RCR14024,RCR14025,RCR14026,RCR14027,RCR14028,RCR14031,RCR14032,RCR14033,RCR14034,RCR14035,RCR14036,RCR14037,RCR14038,RCR14039,RCR14041,RCR14042,RCR14043,RCR14048,RCR14057,RCR14058,RCR14063,RCR14065,RCR14066,RCR14067,RCR14068,RCR14069,RCR14070,RCR14071,RCR14072,RCR14073,RCR14078,RCR14079,RCR14087,RCR14088,RCR14089,RCR14090,RCR14091,RCR…
RCR10423,RCR10997,RCR11008,RCR13875,RCR13883,RCR13887,RCR13888,RCR13890,RCR13891,RCR13892,RCR13893,RCR13894,RCR13895,RCR13896,RCR13897,RCR13898,RCR13899,RCR13900,RCR13901,RCR13903,RCR13904,RCR13907,RCR13911,RCR13912,RCR13913,RCR13914,RCR13915,RCR13916,RCR13917,RCR13948,RCR13949,RCR13964,RCR13965,RCR13966,RCR13967,RCR13968,RCR13969,RCR13970,RCR13971,RCR13973,RCR13974,RCR13975,RCR13976,RCR13977,RCR…
RCR10175,RCR10176,RCR10177,RCR10179,RCR10180,RCR10181,RCR10183,RCR10184,RCR10185,RCR10186,RCR10187,RCR10188,RCR10189,RCR10190,RCR10191,RCR10192,RCR10193,RCR10198,RCR10199,RCR10201,RCR10202,RCR10203,RCR10204,RCR10207,RCR10208,RCR10210,RCR10211,RCR10212,RCR10833,RCR10834,RCR10836,RCR10838,RCR10839,RCR10842,RCR10843,RCR10844,RCR13143,RCR13144,RCR13145,RCR13146,RCR13147
RCR13469,RCR13470,RCR13471,RCR13472,RCR13473,RCR13474,RCR13475,RCR13476,RCR13477,RCR13478,RCR13479,RCR13480,RCR13481,RCR13482,RCR13483,RCR13484,RCR13485,RCR13486,RCR13487,RCR13488,RCR13489,RCR13490,RCR13491,RCR13492,RCR13493,RCR13494,RCR13495,RCR13496,RCR13497,RCR13498,RCR13499,RCR13500,RCR13501,RCR13502,RCR13503,RCR13504,RCR13505,RCR40728
RCR12358,RCR12399,RCR12453,RCR12587,RCR12588,RCR12589,RCR12590,RCR12593,RCR12594,RCR12595,RCR12596,RCR12597,RCR12598,RCR12599,RCR12600,RCR12601,RCR12602,RCR12603,RCR12604,RCR12605,RCR12803,RCR12804,RCR12805,RCR12806,RCR12807,RCR20199,RCR20306,RCR20436,RCR20504,RCR30316,RCR40410
RCR13443,RCR13444,RCR13445,RCR13446,RCR13447,RCR13448,RCR13449,RCR13450,RCR13451,RCR13452,RCR13453,RCR13454,RCR13455,RCR13456,RCR13457,RCR13458,RCR13459,RCR13460,RCR13461,RCR13462,RCR13463,RCR13464,RCR13465,RCR20506,RCR20507,RCR20508,RCR20509,RCR40937
RCR12551,RCR12552,RCR12553,RCR12554,RCR12555,RCR12556,RCR12557,RCR12558,RCR12559,RCR12560,RCR12561,RCR12562,RCR12563,RCR12564,RCR12565,RCR12566,RCR12567,RCR12568,RCR12569,RCR12570,RCR12571,RCR12572,RCR12573,RCR12574,RCR12575
RCR10098,RCR11802,RCR11803,RCR11804,RCR11805,RCR11806,RCR11807,RCR11808,RCR11809,RCR11810,RCR11811,RCR11812,RCR11813,RCR11814,RCR11815,RCR11816,RCR11817,RCR11818,RCR11819,RCR11820,RCR11821
RCR10582,RCR11571,RCR11572,RCR11573,RCR11574,RCR11575,RCR11576,RCR11577,RCR11579,RCR11580,RCR11581,RCR11582,RCR11598,RCR14445,RCR14446,RCR14447,RCR14448,RCR14449,RCR14450,RCR20817,RCR20988
RCR13526,RCR13527,RCR13528,RCR13529,RCR13530,RCR13531,RCR13535,RCR13539,RCR13543,RCR13547,RCR13551,RCR13555,RCR13559,RCR13563,RCR13567,RCR13571,RCR13575,RCR13576,RCR13577,RCR13578,RCR40938
RCR12576,RCR12577,RCR12578,RCR12579,RCR12580,RCR12581,RCR12582,RCR12583,RCR12584,RCR12733,RCR12734,RCR12735,RCR12736,RCR12737,RCR12738,RCR12739,RCR12740,RCR20697
RCR13371,RCR13372,RCR13373,RCR13374,RCR13375,RCR13376,RCR13377,RCR13378,RCR13379,RCR13380,RCR13381,RCR13382,RCR13383,RCR13384,RCR13385,RCR13386,RCR20923,RCR40727
RCR11432,RCR11433,RCR11434,RCR11435,RCR11436,RCR12816,RCR12817,RCR12818,RCR12819,RCR12820,RCR12821,RCR12822,RCR12823,RCR14526,RCR20630,RCR20631
RCR12508,RCR12509,RCR12510,RCR12511,RCR12512,RCR12513,RCR12514,RCR12515,RCR12516,RCR12517,RCR12518,RCR12519,RCR12520,RCR12521,RCR12522,RCR12523
RCR12926,RCR12927,RCR12928,RCR12929,RCR12930,RCR12931,RCR12932,RCR12933,RCR12934,RCR12935,RCR12936,RCR12937,RCR12938,RCR12939,RCR12940
RCR10621,RCR12068,RCR12069,RCR12070,RCR12071,RCR12072,RCR12073,RCR12074,RCR12075,RCR12076,RCR12077,RCR12078,RCR12079,RCR20301
RCR11550,RCR11551,RCR13515,RCR13516,RCR13517,RCR13518,RCR13519,RCR13520,RCR13521,RCR13522,RCR13523,RCR13524,RCR13525,RCR40730
RCR12611,RCR12612,RCR12613,RCR12614,RCR12615,RCR12616,RCR12617,RCR12618,RCR12619,RCR12620,RCR14519,RCR14520,RCR14521,RCR14522
RCR12767,RCR12768,RCR12769,RCR12770,RCR12771,RCR12772,RCR12773,RCR12774,RCR12775,RCR12776,RCR12777,RCR12778,RCR12779,RCR12780
RCR10363,RCR12781,RCR12782,RCR12783,RCR12784,RCR12785,RCR12786,RCR12787,RCR12788,RCR12789,RCR12790,RCR12791,RCR14174
RCR10371,RCR12792,RCR12793,RCR12794,RCR12795,RCR12796,RCR12797,RCR12798,RCR12799,RCR12800,RCR12801,RCR12802,RCR14175
RCR11773,RCR11774,RCR11775,RCR11776,RCR11777,RCR11778,RCR11779,RCR11780,RCR11781,RCR11782,RCR11783,RCR11784,RCR11908
RCR12907,RCR12908,RCR12909,RCR12910,RCR12911,RCR12912,RCR12913,RCR12915,RCR12916,RCR12917,RCR12918,RCR12919,RCR12920
RCR13506,RCR13507,RCR13508,RCR13509,RCR13510,RCR13511,RCR13512,RCR13513,RCR13514,RCR14618,RCR14619,RCR40729
RCR10488,RCR10495,RCR10854,RCR13155,RCR13156,RCR13157,RCR13158,RCR13159,RCR14157,RCR20542,RCR20543
RCR12538,RCR12539,RCR12540,RCR12541,RCR12542,RCR12543,RCR12544,RCR12545,RCR14516,RCR14517,RCR14518
RCR13637,RCR13638,RCR13640,RCR13642,RCR13644,RCR13646,RCR13648,RCR13650,RCR20520,RCR20522,RCR20524
RCR10632,RCR12223,RCR12225,RCR12227,RCR12229,RCR12231,RCR12233,RCR20294,RCR20545,RCR20683
RCR10634,RCR12245,RCR12247,RCR12249,RCR12251,RCR12253,RCR12255,RCR20295,RCR20546,RCR20684
RCR11129,RCR11130,RCR11131,RCR11132,RCR14223,RCR14228,RCR14247,RCR14248,RCR14249,RCR14263
RCR13154,RCR13163,RCR13167,RCR14165,RCR14166,RCR30100,RCR30291,RCR40211,RCR40412,RCR40966
RCR13639,RCR13641,RCR13643,RCR13645,RCR13647,RCR13649,RCR13651,RCR20521,RCR20523,RCR20525
RCR10696,RCR12524,RCR12525,RCR12526,RCR12527,RCR12528,RCR12529,RCR12530,RCR12531
RCR14086,RCR30040,RCR30300,RCR30301,RCR30302,RCR40718,RCR40720,RCR40721,RCR40722
RCR10528,RCR11338,RCR11339,RCR11340,RCR11341,RCR11342,RCR11343,RCR11344
RCR10631,RCR12221,RCR12224,RCR12226,RCR12228,RCR12230,RCR12232,RCR20246
RCR10633,RCR12243,RCR12246,RCR12248,RCR12250,RCR12252,RCR12254,RCR20247
RCR11785,RCR11786,RCR11787,RCR11788,RCR11789,RCR11790,RCR11791,RCR11792
RCR12808,RCR12809,RCR12810,RCR12811,RCR12812,RCR12813,RCR12814,RCR14525
RCR10544,RCR11371,RCR11470,RCR14346,RCR14347,RCR30491,RCR40921
RCR10894,RCR13188,RCR13189,RCR13360,RCR13363,RCR20709,RCR20710
RCR11032,RCR11033,RCR11034,RCR11035,RCR11036,RCR14190,RCR14191
RCR11037,RCR11038,RCR11039,RCR11040,RCR11041,RCR11042,RCR40828
RCR11337,RCR11345,RCR11346,RCR11347,RCR14337,RCR20033,RCR20714
RCR11527,RCR13368,RCR13369,RCR13370,RCR14617,RCR20816,RCR21108
RCR12060,RCR12061,RCR12062,RCR12063,RCR12064,RCR12065,RCR12066
RCR12444,RCR12762,RCR12763,RCR12764,RCR12765,RCR12766,RCR20427
RCR12878,RCR21005,RCR21027,RCR30391,RCR30469,RCR40766,RCR40886
RCR12879,RCR21006,RCR21007,RCR30061,RCR30419,RCR40767,RCR40885
RCR13249,RCR13250,RCR13251,RCR13252,RCR13253,RCR30480,RCR40914
RCR13986,RCR13987,RCR13988,RCR13989,RCR20617,RCR30350,RCR40703
RCR13995,RCR13996,RCR13997,RCR13998,RCR20619,RCR30064,RCR40704
RCR14006,RCR14007,RCR14008,RCR14009,RCR20621,RCR30201,RCR40705
RCR14014,RCR14015,RCR14016,RCR14017,RCR20622,RCR30349,RCR40706
RCR14074,RCR14076,RCR14080,RCR14081,RCR14084,RCR14744,RCR14745
RCR14075,RCR14077,RCR14082,RCR14083,RCR14085,RCR14746,RCR14747
RCR14119,RCR21009,RCR21010,RCR30220,RCR30545,RCR40789,RCR41563
RCR14596,RCR21030,RCR21038,RCR30133,RCR30541,RCR40902,RCR41639
RCR14691,RCR14692,RCR20739,RCR21039,RCR21090,RCR21091,RCR21093
RCR10158,RCR11324,RCR14326,RCR14327,RCR30328,RCR40432
RCR10240,RCR11491,RCR11492,RCR11494,RCR14292,RCR14401
RCR10828,RCR13101,RCR13102,RCR20929,RCR30224,RCR40867
RCR11616,RCR14451,RCR14452,RCR20939,RCR30243,RCR40911
RCR11963,RCR11964,RCR11965,RCR11966,RCR20380,RCR20692
RCR12037,RCR12038,RCR12039,RCR12040,RCR20381,RCR20691
RCR12426,RCR12716,RCR12717,RCR12718,RCR12719,RCR20409
RCR12431,RCR12680,RCR12681,RCR12682,RCR12683,RCR20414
RCR12432,RCR12621,RCR12622,RCR12623,RCR12624,RCR20415
RCR12433,RCR12741,RCR12742,RCR12743,RCR12744,RCR20416
RCR12606,RCR12607,RCR12608,RCR12609,RCR12610,RCR20696
RCR12830,RCR12831,RCR13606,RCR13607,RCR13610,RCR20511
RCR13136,RCR13137,RCR13138,RCR20906,RCR30429,RCR40807
RCR13259,RCR13260,RCR13261,RCR13262,RCR30157,RCR40811
RCR13263,RCR13264,RCR13265,RCR13266,RCR30484,RCR40908
RCR13402,RCR13403,RCR13404,RCR13405,RCR13406,RCR40734
RCR30247,RCR30248,RCR30249,RCR30250,RCR30251,RCR30252
RCR10122,RCR10168,RCR20042,RCR21016,RCR21025
RCR10226,RCR13867,RCR13868,RCR21012,RCR21013
RCR10382,RCR10383,RCR13228,RCR30561,RCR41636
RCR10580,RCR11608,RCR11609,RCR11610,RCR11611
RCR10714,RCR12987,RCR20129,RCR20763,RCR20764
RCR10904,RCR13428,RCR13431,RCR13432,RCR40944
RCR10983,RCR13878,RCR13879,RCR30487,RCR40912
RCR11014,RCR13162,RCR13168,RCR13169,RCR14163
RCR11548,RCR11549,RCR20881,RCR30345,RCR40725
RCR11600,RCR11601,RCR11602,RCR30478,RCR40951
RCR11797,RCR11798,RCR11799,RCR11800,RCR11911
RCR11826,RCR11827,RCR11828,RCR11829,RCR11914
RCR12053,RCR12054,RCR12055,RCR12447,RCR20430
RCR12504,RCR12505,RCR12506,RCR12507,RCR20700
RCR12547,RCR12548,RCR12549,RCR12550,RCR20701
RCR12728,RCR12729,RCR12730,RCR12731,RCR12732
RCR12757,RCR12758,RCR12759,RCR12760,RCR12761
RCR13091,RCR13092,RCR20892,RCR30425,RCR40798
RCR13118,RCR14567,RCR20794,RCR20896,RCR20897
RCR13191,RCR20314,RCR20316,RCR20747,RCR20748
RCR13191,RCR20314,RCR20316,RCR20747,RCR20748
RCR13242,RCR13243,RCR13244,RCR13245,RCR13246
RCR13273,RCR13274,RCR13275,RCR13276,RCR20762
RCR13294,RCR13295,RCR21033,RCR30090,RCR40917
RCR13296,RCR13297,RCR21034,RCR30034,RCR40916
RCR13715,RCR13716,RCR13717,RCR13719,RCR20911
RCR14108,RCR30370,RCR30412,RCR40775,RCR40776
RCR14113,RCR30018,RCR30408,RCR40778,RCR40779
RCR14114,RCR30395,RCR30415,RCR40780,RCR40781
RCR14115,RCR30378,RCR30552,RCR40782,RCR41562
RCR14116,RCR30029,RCR30435,RCR40783,RCR40784
RCR14117,RCR30372,RCR30453,RCR40785,RCR40786
RCR14118,RCR30088,RCR30164,RCR40787,RCR40788
RCR14122,RCR30396,RCR30397,RCR40833,RCR40834
RCR14280,RCR20204,RCR20711,RCR30026,RCR41549
RCR10162,RCR11429,RCR11430,RCR11431
RCR10257,RCR10258,RCR13318,RCR13319
RCR10257,RCR10258,RCR13318,RCR13319
RCR10278,RCR11047,RCR20533,RCR20807
RCR10317,RCR11304,RCR11306,RCR20563
RCR10397,RCR11499,RCR11501,RCR20536
RCR10490,RCR11154,RCR11169,RCR21045
RCR10599,RCR20677,RCR30239,RCR40306
RCR10707,RCR12904,RCR12905,RCR12906
RCR10832,RCR11297,RCR13141,RCR20566
RCR10906,RCR13435,RCR13442,RCR40945
RCR10996,RCR20649,RCR30360,RCR40771
RCR11048,RCR14198,RCR30166,RCR40850
RCR11138,RCR11358,RCR13863,RCR13935
RCR11174,RCR11175,RCR30369,RCR40463
RCR11208,RCR14269,RCR20742,RCR21085
RCR11208,RCR14269,RCR20742,RCR21085
RCR11263,RCR11265,RCR30550,RCR40988
RCR11322,RCR11323,RCR20665,RCR20674
RCR11385,RCR20650,RCR30368,RCR40794
RCR11503,RCR14406,RCR30439,RCR40842
RCR11534,RCR20729,RCR20731,RCR20732
RCR11534,RCR20729,RCR20731,RCR20732
RCR11538,RCR11539,RCR30490,RCR40920
RCR11552,RCR11553,RCR30479,RCR40950
RCR11554,RCR20886,RCR30059,RCR40726
RCR11559,RCR20940,RCR30489,RCR40918
RCR11560,RCR20941,RCR30492,RCR40922
RCR11563,RCR20942,RCR30493,RCR40923
RCR11564,RCR20943,RCR30134,RCR40924
RCR11612,RCR11613,RCR11614,RCR40948
RCR11644,RCR20771,RCR30023,RCR40479
RCR11687,RCR20125,RCR20730,RCR20749
RCR11793,RCR11794,RCR11795,RCR11796
RCR11822,RCR11823,RCR11824,RCR11825
RCR11830,RCR11831,RCR11832,RCR11833
RCR11834,RCR11835,RCR11836,RCR11837
RCR11838,RCR11839,RCR11840,RCR11841
RCR11842,RCR11843,RCR11844,RCR11845
RCR11846,RCR11847,RCR11848,RCR11849
RCR11850,RCR11851,RCR11852,RCR11853
RCR11854,RCR11855,RCR11856,RCR11857
RCR11858,RCR11859,RCR11860,RCR11861
RCR11862,RCR11863,RCR11864,RCR11865
RCR11866,RCR11867,RCR11868,RCR11869
RCR11870,RCR11871,RCR11872,RCR11873
RCR11874,RCR11875,RCR11876,RCR11877
RCR11878,RCR11879,RCR11880,RCR11881
RCR11882,RCR11883,RCR11884,RCR11885
RCR11886,RCR11887,RCR11888,RCR11889
RCR11890,RCR11891,RCR11892,RCR11893
RCR11949,RCR11950,RCR11951,RCR11952
RCR11954,RCR11955,RCR11956,RCR11957
RCR11959,RCR11960,RCR11961,RCR11962
RCR11967,RCR11968,RCR11969,RCR11970
RCR11975,RCR11976,RCR11977,RCR11978
RCR11979,RCR11980,RCR11981,RCR11982
RCR12022,RCR12023,RCR12024,RCR12025
RCR12027,RCR12028,RCR12029,RCR12030
RCR12041,RCR12042,RCR12043,RCR12044
RCR12045,RCR12046,RCR12047,RCR12048
RCR12049,RCR12050,RCR12051,RCR12052
RCR12145,RCR12147,RCR12169,RCR21029
RCR12454,RCR20437,RCR30416,RCR40825
RCR12454,RCR20437,RCR30416,RCR40825
RCR12532,RCR12533,RCR12534,RCR12535
RCR12625,RCR12626,RCR12627,RCR12628
RCR12629,RCR12630,RCR12631,RCR12632
RCR12633,RCR12634,RCR12635,RCR12636
RCR12637,RCR12638,RCR12639,RCR12640
RCR12649,RCR12650,RCR12651,RCR12652
RCR12653,RCR12654,RCR12655,RCR12656
RCR12684,RCR12685,RCR12686,RCR12687
RCR12688,RCR12689,RCR12690,RCR12691
RCR12692,RCR12693,RCR12694,RCR12695
RCR12696,RCR12697,RCR12698,RCR12699
RCR12700,RCR12701,RCR12702,RCR12703
RCR12704,RCR12705,RCR12706,RCR12707
RCR12708,RCR12709,RCR12710,RCR14523
RCR12711,RCR12712,RCR12713,RCR14524
RCR12720,RCR12721,RCR12722,RCR12723
RCR12724,RCR12725,RCR12726,RCR12727
RCR12745,RCR12746,RCR12747,RCR12748
RCR12749,RCR12750,RCR12751,RCR12752
RCR12753,RCR12754,RCR12755,RCR12756
RCR12832,RCR12833,RCR20550,RCR20596
RCR12870,RCR21001,RCR30380,RCR40760
RCR12871,RCR21022,RCR30456,RCR40856
RCR12872,RCR21002,RCR30126,RCR40761
RCR12873,RCR21003,RCR30394,RCR40762
RCR12880,RCR21008,RCR30376,RCR40768
RCR13094,RCR20893,RCR30387,RCR40799
RCR13095,RCR20894,RCR30210,RCR40800
RCR13096,RCR20895,RCR30389,RCR40801
RCR13105,RCR20932,RCR30431,RCR40871
RCR13110,RCR20931,RCR30229,RCR40870
RCR13119,RCR14568,RCR20795,RCR20898
RCR13121,RCR14569,RCR20798,RCR20899
RCR13123,RCR20900,RCR30036,RCR40802
RCR13126,RCR20902,RCR30050,RCR40803
RCR13229,RCR13230,RCR90194,RCR90195
RCR13234,RCR13236,RCR30420,RCR40808
RCR13256,RCR13257,RCR30485,RCR40909
RCR13280,RCR13282,RCR13283,RCR20372
RCR13298,RCR21031,RCR30562,RCR41637
RCR13299,RCR21032,RCR30244,RCR40925
RCR13314,RCR21023,RCR30089,RCR40302
RCR13356,RCR13358,RCR20956,RCR30037
RCR13394,RCR13396,RCR13397,RCR40732
RCR13399,RCR13400,RCR13401,RCR40733
RCR13417,RCR13420,RCR13421,RCR40942
RCR13466,RCR13467,RCR13468,RCR40946
RCR13579,RCR13580,RCR13581,RCR40939
RCR13593,RCR13594,RCR13595,RCR40940
RCR13714,RCR20910,RCR30426,RCR40809
RCR13734,RCR20919,RCR30424,RCR40818
RCR13839,RCR20734,RCR20735,RCR20757
RCR13840,RCR13841,RCR13842,RCR13843
RCR13850,RCR13857,RCR13859,RCR13860
RCR13851,RCR13858,RCR13861,RCR14690
RCR13873,RCR20530,RCR20599,RCR30323
RCR13927,RCR21019,RCR30554,RCR41577
RCR13946,RCR20258,RCR20669,RCR20670
RCR13963,RCR20664,RCR30403,RCR40840
RCR13978,RCR20647,RCR30460,RCR40769
RCR13983,RCR13985,RCR20979,RCR20980
RCR13992,RCR13994,RCR20981,RCR20982
RCR14003,RCR14005,RCR20983,RCR20984
RCR14011,RCR14013,RCR20985,RCR20986
RCR14177,RCR20365,RCR30093,RCR40313
RCR14260,RCR20317,RCR20741,RCR21084
RCR14270,RCR14271,RCR30104,RCR40755
RCR14407,RCR20737,RCR20738,RCR21132
RCR14589,RCR14594,RCR21096,RCR21097
RCR20250,RCR20551,RCR30048,RCR40293
RCR30351,RCR30556,RCR40707,RCR41535
RCR10237,RCR20750,RCR20756
RCR10246,RCR11319,RCR11320
RCR10321,RCR10529,RCR11483
RCR10365,RCR10366,RCR10367
RCR10373,RCR12256,RCR12296
RCR10379,RCR13113,RCR13116
RCR10500,RCR20781,RCR20782
RCR10502,RCR20740,RCR21092
RCR10502,RCR20740,RCR21092
RCR10519,RCR20534,RCR20535
RCR10535,RCR11396,RCR11397
RCR10539,RCR30366,RCR40792
RCR10564,RCR11567,RCR11568
RCR10610,RCR21057,RCR40177
RCR10610,RCR21057,RCR40177
RCR10611,RCR20538,RCR40350
RCR10611,RCR20538,RCR40350
RCR10612,RCR20539,RCR40351
RCR10612,RCR20539,RCR40351
RCR10614,RCR20244,RCR40352
RCR10614,RCR20244,RCR40352
RCR10615,RCR20540,RCR40353
RCR10615,RCR20540,RCR40353
RCR10616,RCR20541,RCR40179
RCR10616,RCR20541,RCR40179
RCR10656,RCR12359,RCR20382
RCR10656,RCR12359,RCR20382
RCR10825,RCR14561,RCR14566
RCR10829,RCR13104,RCR13114
RCR10855,RCR11012,RCR14161
RCR10856,RCR12498,RCR13166
RCR10865,RCR10866,RCR14586
RCR10889,RCR10890,RCR13281
RCR10897,RCR13411,RCR40941
RCR10900,RCR13422,RCR40943
RCR10916,RCR20202,RCR20203
RCR10976,RCR14688,RCR14689
RCR10976,RCR14688,RCR14689
RCR11013,RCR13161,RCR14162
RCR11045,RCR30062,RCR40892
RCR11059,RCR30214,RCR40822
RCR11064,RCR30240,RCR40891
RCR11075,RCR30384,RCR40823
RCR11093,RCR30365,RCR40791
RCR11099,RCR12944,RCR20688
RCR11110,RCR30130,RCR40458
RCR11110,RCR30130,RCR40458
RCR11136,RCR40905,RCR90199
RCR11136,RCR40905,RCR90199
RCR11163,RCR20587,RCR20590
RCR11186,RCR30409,RCR40839
RCR11198,RCR20775,RCR20776
RCR11199,RCR20777,RCR20778
RCR11201,RCR20779,RCR20780
RCR11202,RCR20783,RCR20784
RCR11214,RCR20321,RCR20746
RCR11216,RCR20890,RCR20937
RCR11217,RCR30471,RCR40889
RCR11218,RCR30472,RCR40890
RCR11236,RCR30468,RCR40884
RCR11260,RCR14282,RCR21074
RCR11299,RCR11300,RCR11301
RCR11303,RCR20704,RCR20705
RCR11309,RCR20032,RCR20706
RCR11321,RCR20657,RCR20661
RCR11326,RCR14328,RCR14329
RCR11356,RCR11357,RCR11394
RCR11366,RCR30551,RCR41566
RCR11367,RCR30006,RCR40826
RCR11372,RCR11522,RCR11524
RCR11378,RCR11518,RCR11519
RCR11389,RCR11390,RCR11393
RCR11417,RCR11426,RCR14363
RCR11439,RCR30371,RCR40875
RCR11467,RCR30121,RCR30167
RCR11467,RCR30121,RCR30167
RCR11484,RCR30446,RCR40851
RCR11485,RCR30010,RCR40852
RCR11495,RCR20624,RCR20673
RCR11526,RCR30265,RCR40928
RCR11530,RCR30081,RCR40952
RCR11561,RCR11562,RCR20350
RCR11625,RCR40472,RCR40930
RCR11630,RCR40475,RCR40933
RCR11632,RCR41001,RCR41641
RCR11634,RCR40476,RCR40934
RCR11636,RCR40477,RCR40935
RCR11637,RCR40478,RCR40936
RCR11640,RCR14471,RCR20768
RCR11641,RCR14472,RCR20769
RCR11678,RCR11679,RCR20671
RCR11685,RCR30066,RCR40343
RCR12056,RCR12446,RCR20429
RCR12057,RCR12058,RCR12059
RCR12130,RCR12132,RCR12137
RCR12407,RCR12657,RCR20390
RCR12415,RCR12714,RCR20398
RCR12416,RCR12715,RCR20399
RCR12418,RCR12658,RCR20401
RCR12421,RCR12659,RCR20404
RCR12422,RCR12660,RCR20405
RCR12423,RCR12661,RCR20406
RCR12428,RCR12662,RCR20411
RCR12429,RCR12663,RCR20412
RCR12430,RCR12664,RCR20413
RCR12434,RCR12665,RCR20417
RCR12435,RCR12671,RCR20418
RCR12436,RCR12672,RCR20419
RCR12437,RCR12673,RCR20420
RCR12438,RCR12674,RCR20421
RCR12439,RCR12675,RCR20422
RCR12440,RCR12676,RCR20423
RCR12441,RCR12677,RCR20424
RCR12442,RCR12678,RCR20425
RCR12443,RCR12679,RCR20426
RCR12448,RCR12666,RCR20431
RCR12449,RCR12667,RCR20432
RCR12450,RCR12668,RCR20433
RCR12451,RCR12669,RCR20434
RCR12452,RCR12670,RCR20435
RCR12536,RCR12537,RCR14515
RCR12642,RCR12643,RCR12644
RCR12646,RCR12647,RCR12648
RCR12834,RCR12835,RCR12836
RCR12856,RCR20989,RCR30103
RCR12877,RCR30111,RCR40765
RCR12902,RCR12903,RCR14553
RCR12922,RCR14551,RCR14552
RCR12947,RCR12948,RCR12949
RCR13086,RCR20364,RCR20976
RCR13086,RCR20364,RCR20976
RCR13087,RCR20217,RCR21028
RCR13112,RCR13115,RCR13117
RCR13129,RCR21011,RCR21021
RCR13165,RCR13170,RCR13171
RCR13184,RCR13185,RCR13186
RCR13195,RCR20924,RCR20938
RCR13196,RCR21015,RCR21037
RCR13237,RCR30483,RCR40907
RCR13258,RCR30486,RCR40910
RCR13267,RCR30390,RCR40821
RCR13268,RCR30221,RCR40820
RCR13306,RCR20251,RCR20552
RCR13349,RCR14608,RCR14610
RCR13349,RCR14608,RCR14610
RCR13390,RCR13391,RCR40280
RCR13414,RCR13415,RCR13416
RCR13436,RCR13437,RCR13438
RCR13439,RCR13440,RCR13441
RCR13585,RCR13589,RCR13590
RCR13591,RCR13592,RCR14620
RCR13605,RCR20510,RCR20512
RCR13619,RCR13620,RCR13621
RCR13625,RCR20515,RCR20518
RCR13627,RCR13628,RCR13629
RCR13633,RCR20519,RCR20528
RCR13633,RCR20519,RCR20528
RCR13634,RCR13635,RCR13636
RCR13652,RCR13653,RCR20526
RCR13654,RCR13655,RCR13657
RCR13672,RCR13673,RCR13674
RCR13771,RCR13773,RCR20568
RCR13775,RCR20785,RCR20786
RCR13853,RCR13854,RCR13855
RCR13853,RCR13854,RCR13855
RCR13856,RCR30147,RCR40759
RCR13877,RCR30488,RCR40913
RCR13877,RCR30488,RCR40913
RCR13918,RCR30401,RCR40843
RCR13921,RCR30494,RCR40919
RCR13958,RCR30374,RCR40796
RCR14049,RCR14050,RCR14051
RCR14060,RCR14061,RCR14062
RCR14104,RCR14105,RCR14106
RCR14107,RCR30373,RCR40795
RCR14109,RCR30362,RCR40777
RCR14110,RCR30462,RCR40859
RCR14111,RCR30463,RCR40860
RCR14112,RCR30464,RCR40861
RCR14120,RCR30402,RCR40832
RCR14121,RCR30553,RCR41571
RCR14206,RCR14207,RCR20341
RCR14212,RCR14508,RCR20438
RCR14323,RCR14324,RCR30151
RCR14340,RCR30219,RCR40846
RCR14428,RCR14429,RCR14430
RCR14444,RCR30135,RCR40926
RCR14489,RCR14490,RCR30354
RCR14572,RCR30450,RCR40806
RCR14577,RCR21077,RCR21078
RCR14675,RCR20733,RCR21089
RCR14693,RCR14694,RCR20569
RCR14839,RCR20973,RCR40225
RCR20553,RCR30392,RCR40427
RCR20571,RCR30192,RCR40288
RCR20571,RCR30192,RCR40288
RCR20648,RCR30363,RCR40770
RCR20648,RCR30363,RCR40770
RCR20678,RCR30477,RCR40896
RCR20678,RCR30477,RCR40896
RCR20809,RCR30039,RCR40145
RCR20909,RCR30076,RCR40164
RCR30056,RCR30290,RCR30307
RCR30136,RCR30171,RCR30241
RCR30170,RCR30260,RCR40904
RCR30507,RCR30508,RCR41557
RCR90085,RCR90104,RCR90110
RCR90087,RCR90166,RCR90169
RCR90088,RCR90112,RCR90118
RCR90091,RCR90102,RCR90150
RCR90094,RCR90103,RCR90117
RCR10083,RCR20299
RCR10083,RCR20299
RCR10110,RCR14258
RCR10119,RCR14213
RCR10119,RCR14213
RCR10152,RCR30047
RCR10152,RCR30047
RCR10156,RCR11267
RCR10156,RCR11267
RCR10167,RCR12176
RCR10169,RCR20213
RCR10169,RCR20213
RCR10171,RCR20996
RCR10174,RCR13098
RCR10241,RCR10242
RCR10256,RCR13311
RCR10286,RCR20968
RCR10286,RCR20968
RCR10304,RCR20320
RCR10305,RCR20174
RCR10306,RCR21059
RCR10306,RCR21059
RCR10318,RCR14333
RCR10325,RCR20196
RCR10339,RCR10340
RCR10354,RCR30353
RCR10377,RCR10378
RCR10395,RCR10396
RCR10400,RCR30191
RCR10401,RCR10402
RCR10403,RCR13768
RCR10406,RCR10407
RCR10417,RCR20754
RCR10427,RCR30451
RCR10446,RCR14187
RCR10450,RCR20805
RCR10454,RCR14196
RCR10458,RCR10459
RCR10463,RCR10464
RCR10470,RCR11101
RCR10530,RCR10531
RCR10534,RCR10929
RCR10565,RCR21126
RCR10570,RCR20225
RCR10571,RCR20378
RCR10572,RCR20374
RCR10581,RCR40947
RCR10585,RCR14455
RCR10587,RCR14457
RCR10588,RCR14459
RCR10589,RCR14460
RCR10590,RCR14461
RCR10594,RCR14474
RCR10595,RCR14469
RCR10596,RCR14470
RCR10601,RCR11667
RCR10602,RCR10604
RCR10608,RCR20656
RCR10609,RCR20716
RCR10613,RCR40178
RCR10613,RCR40178
RCR10662,RCR20451
RCR10662,RCR20451
RCR10663,RCR20452
RCR10668,RCR20457
RCR10670,RCR20459
RCR10680,RCR20474
RCR10681,RCR20479
RCR10682,RCR20484
RCR10695,RCR11015
RCR10698,RCR12842
RCR10703,RCR10704
RCR10769,RCR11718
RCR10770,RCR11719
RCR10771,RCR11720
RCR10772,RCR11722
RCR10773,RCR11723
RCR10774,RCR11721
RCR10775,RCR11724
RCR10777,RCR11726
RCR10778,RCR11727
RCR10779,RCR11728
RCR10780,RCR11729
RCR10781,RCR11730
RCR10782,RCR11731
RCR10783,RCR11734
RCR10784,RCR11735
RCR10785,RCR11732
RCR10786,RCR11733
RCR10787,RCR11736
RCR10788,RCR11737
RCR10789,RCR11738
RCR10790,RCR11740
RCR10791,RCR11739
RCR10792,RCR11741
RCR10793,RCR11742
RCR10794,RCR11743
RCR10795,RCR11744
RCR10796,RCR11745
RCR10797,RCR11746
RCR10798,RCR11747
RCR10799,RCR11748
RCR10800,RCR11749
RCR10801,RCR11750
RCR10802,RCR11751
RCR10803,RCR11752
RCR10804,RCR11753
RCR10805,RCR11754
RCR10806,RCR11755
RCR10808,RCR11757
RCR10809,RCR11758
RCR10810,RCR11759
RCR10811,RCR11760
RCR10812,RCR11761
RCR10813,RCR11762
RCR10814,RCR11763
RCR10815,RCR11764
RCR10816,RCR11765
RCR10818,RCR11767
RCR10819,RCR11768
RCR10820,RCR11769
RCR10821,RCR11770
RCR10822,RCR11771
RCR10823,RCR11772
RCR10826,RCR20891
RCR10831,RCR10875
RCR10909,RCR20249
RCR10910,RCR10911
RCR10915,RCR10918
RCR10919,RCR40318
RCR10922,RCR40147
RCR10927,RCR13710
RCR10932,RCR20751
RCR10959,RCR13789
RCR10960,RCR13795
RCR10963,RCR20583
RCR10971,RCR20793
RCR10980,RCR13872
RCR10981,RCR20570
RCR11020,RCR11021
RCR11023,RCR20654
RCR11025,RCR11026
RCR11046,RCR14197
RCR11046,RCR14197
RCR11062,RCR11063
RCR11062,RCR11063
RCR11081,RCR20658
RCR11090,RCR11091
RCR11090,RCR11091
RCR11094,RCR11095
RCR11094,RCR11095
RCR11113,RCR14225
RCR11139,RCR11686
RCR11139,RCR11686
RCR11144,RCR20717
RCR11150,RCR11523
RCR11150,RCR11523
RCR11161,RCR11508
RCR11192,RCR21062
RCR11215,RCR20889
RCR11235,RCR20351
RCR11241,RCR11242
RCR11245,RCR11647
RCR11249,RCR11252
RCR11250,RCR11253
RCR11255,RCR20167
RCR11262,RCR14287
RCR11286,RCR14305
RCR11286,RCR14305
RCR11307,RCR13871
RCR11314,RCR20593
RCR11315,RCR11316
RCR11318,RCR14322
RCR11325,RCR13803
RCR11327,RCR11328
RCR11351,RCR11352
RCR11353,RCR14666
RCR11359,RCR14409
RCR11359,RCR14409
RCR11377,RCR20095
RCR11379,RCR20651
RCR11380,RCR20091
RCR11381,RCR14350
RCR11382,RCR14351
RCR11383,RCR20092
RCR11399,RCR11400
RCR11421,RCR30022
RCR11425,RCR14371
RCR11449,RCR11453
RCR11449,RCR11453
RCR11451,RCR11452
RCR11461,RCR11462
RCR11465,RCR11466
RCR11498,RCR11500
RCR11498,RCR11500
RCR11507,RCR20584
RCR11507,RCR20584
RCR11520,RCR11521
RCR11525,RCR14349
RCR11528,RCR14435
RCR11541,RCR40824
RCR11565,RCR11566
RCR11569,RCR20987
RCR11586,RCR20379
RCR11587,RCR20375
RCR11588,RCR20376
RCR11589,RCR20377
RCR11590,RCR11593
RCR11591,RCR11594
RCR11592,RCR11595
RCR11596,RCR11597
RCR11599,RCR40738
RCR11603,RCR11604
RCR11605,RCR40737
RCR11606,RCR11607
RCR11617,RCR20774
RCR11618,RCR11619
RCR11620,RCR11621
RCR11622,RCR13758
RCR11623,RCR13759
RCR11624,RCR40929
RCR11642,RCR20770
RCR11645,RCR11646
RCR11650,RCR14400
RCR11653,RCR11656
RCR11654,RCR11655
RCR11654,RCR11655
RCR11664,RCR11672
RCR11673,RCR20712
RCR11675,RCR14483
RCR11944,RCR11945
RCR11946,RCR11947
RCR11971,RCR11972
RCR11973,RCR11974
RCR12032,RCR12033
RCR12034,RCR12035
RCR12102,RCR20949
RCR12105,RCR12106
RCR12209,RCR12210
RCR12357,RCR20722
RCR12400,RCR20383
RCR12400,RCR20383
RCR12401,RCR20384
RCR12402,RCR20385
RCR12402,RCR20385
RCR12403,RCR20386
RCR12404,RCR20387
RCR12404,RCR20387
RCR12405,RCR20388
RCR12405,RCR20388
RCR12406,RCR20389
RCR12406,RCR20389
RCR12408,RCR20391
RCR12408,RCR20391
RCR12409,RCR20392
RCR12409,RCR20392
RCR12410,RCR20393
RCR12410,RCR20393
RCR12411,RCR20394
RCR12411,RCR20394
RCR12412,RCR20395
RCR12412,RCR20395
RCR12413,RCR20396
RCR12413,RCR20396
RCR12414,RCR20397
RCR12414,RCR20397
RCR12417,RCR20400
RCR12417,RCR20400
RCR12419,RCR20402
RCR12419,RCR20402
RCR12420,RCR20403
RCR12420,RCR20403
RCR12424,RCR20407
RCR12424,RCR20407
RCR12425,RCR20408
RCR12425,RCR20408
RCR12427,RCR20410
RCR12427,RCR20410
RCR12445,RCR20428
RCR12445,RCR20428
RCR12455,RCR20439
RCR12455,RCR20439
RCR12456,RCR20441
RCR12456,RCR20441
RCR12458,RCR20446
RCR12467,RCR20477
RCR12467,RCR20477
RCR12473,RCR20487
RCR12495,RCR14159
RCR12501,RCR20699
RCR12502,RCR20702
RCR12503,RCR20703
RCR12546,RCR20698
RCR12585,RCR20503
RCR12585,RCR20503
RCR12586,RCR20502
RCR12840,RCR12841
RCR12854,RCR14533
RCR12857,RCR20994
RCR12858,RCR20995
RCR12865,RCR14538
RCR12865,RCR14538
RCR12866,RCR20997
RCR12867,RCR20998
RCR12868,RCR20532
RCR12888,RCR12889
RCR12890,RCR12892
RCR12945,RCR12946
RCR12958,RCR21024
RCR13076,RCR20936
RCR13077,RCR13078
RCR13084,RCR13088
RCR13100,RCR20930
RCR13108,RCR20934
RCR13109,RCR20935
RCR13120,RCR20760
RCR13127,RCR20903
RCR13128,RCR20904
RCR13130,RCR21130
RCR13132,RCR21035
RCR13133,RCR20905
RCR13226,RCR13227
RCR13232,RCR13233
RCR13247,RCR13248
RCR13284,RCR14599
RCR13288,RCR13292
RCR13293,RCR14601
RCR13300,RCR13301
RCR13392,RCR13393
RCR13395,RCR40731
RCR13407,RCR13409
RCR13408,RCR13410
RCR13412,RCR13413
RCR13418,RCR13419
RCR13423,RCR13424
RCR13425,RCR13426
RCR13429,RCR13430
RCR13433,RCR13434
RCR13532,RCR13534
RCR13536,RCR13537
RCR13540,RCR13541
RCR13544,RCR13545
RCR13548,RCR13550
RCR13552,RCR13553
RCR13556,RCR13557
RCR13560,RCR13561
RCR13564,RCR13565
RCR13568,RCR13570
RCR13572,RCR13573
RCR13582,RCR13584
RCR13587,RCR13588
RCR13596,RCR13598
RCR13608,RCR13609
RCR13611,RCR20514
RCR13612,RCR20513
RCR13614,RCR20957
RCR13617,RCR13622
RCR13617,RCR13622
RCR13618,RCR13623
RCR13626,RCR20516
RCR13630,RCR13631
RCR13656,RCR13658
RCR13661,RCR14628
RCR13662,RCR14629
RCR13663,RCR13668
RCR13712,RCR20239
RCR13736,RCR20928
RCR13737,RCR20920
RCR13755,RCR20728
RCR13755,RCR20728
RCR13756,RCR20736
RCR13760,RCR40906
RCR13762,RCR13774
RCR13765,RCR20567
RCR13767,RCR14643
RCR13767,RCR14643
RCR13783,RCR13784
RCR13793,RCR14677
RCR13794,RCR20752
RCR13796,RCR14676
RCR13798,RCR20753
RCR13799,RCR14685
RCR13801,RCR20755
RCR13814,RCR20589
RCR13815,RCR13817
RCR13821,RCR20646
RCR13822,RCR20788
RCR13823,RCR20787
RCR13828,RCR13829
RCR13830,RCR20652
RCR13833,RCR20653
RCR13834,RCR20792
RCR13836,RCR20790
RCR13837,RCR20791
RCR13844,RCR13845
RCR13848,RCR13849
RCR13874,RCR20262
RCR13889,RCR13925
RCR13928,RCR21020
RCR13961,RCR21058
RCR13962,RCR20556
RCR13982,RCR13984
RCR13991,RCR13993
RCR14002,RCR14004
RCR14010,RCR14012
RCR14018,RCR14019
RCR14044,RCR14045
RCR14046,RCR14047
RCR14052,RCR14053
RCR14059,RCR14064
RCR14126,RCR14128
RCR14126,RCR14128
RCR14129,RCR14130
RCR14129,RCR14130
RCR14135,RCR14136
RCR14137,RCR14138
RCR14143,RCR14144
RCR14199,RCR14208
RCR14273,RCR20065
RCR14273,RCR20065
RCR14276,RCR20126
RCR14277,RCR41558
RCR14288,RCR21061
RCR14341,RCR14368
RCR14416,RCR21081
RCR14509,RCR20440
RCR14509,RCR20440
RCR14543,RCR14544
RCR14554,RCR14555
RCR14571,RCR20799
RCR14639,RCR14645
RCR14727,RCR14730
RCR14727,RCR14730
RCR14750,RCR14751
RCR14832,RCR14833
RCR14835,RCR14836
RCR20023,RCR20024
RCR20050,RCR21014
RCR20061,RCR20165
RCR20064,RCR20743
RCR20064,RCR20743
RCR20082,RCR40176
RCR20093,RCR20094
RCR20131,RCR20887
RCR20208,RCR20240
RCR20218,RCR21127
RCR20226,RCR20227
RCR20255,RCR20256
RCR20311,RCR20713
RCR20323,RCR20814
RCR20369,RCR20992
RCR20808,RCR21098
RCR20808,RCR21098
RCR20813,RCR20972
RCR20813,RCR20972
RCR20879,RCR20925
RCR20888,RCR20927
RCR21079,RCR21080
RCR21079,RCR21080
RCR21121,RCR21125
RCR21121,RCR21125
RCR30003,RCR30177
RCR30007,RCR40483
RCR30007,RCR40483
RCR30009,RCR40304
RCR30009,RCR40304
RCR30020,RCR30256
RCR30027,RCR40869
RCR30028,RCR40831
RCR30049,RCR40865
RCR30058,RCR40457
RCR30063,RCR40754
RCR30063,RCR40754
RCR30065,RCR40174
RCR30068,RCR40790
RCR30068,RCR40790
RCR30070,RCR40438
RCR30070,RCR40438
RCR30072,RCR40448
RCR30072,RCR40448
RCR30077,RCR40450
RCR30077,RCR40450
RCR30078,RCR40447
RCR30078,RCR40447
RCR30079,RCR40294
RCR30079,RCR40294
RCR30082,RCR40748
RCR30082,RCR40748
RCR30083,RCR40456
RCR30085,RCR40299
RCR30085,RCR40299
RCR30105,RCR40793
RCR30105,RCR40793
RCR30110,RCR40429
RCR30110,RCR40429
RCR30127,RCR40166
RCR30127,RCR40166
RCR30137,RCR30161
RCR30146,RCR40749
RCR30149,RCR40454
RCR30149,RCR40454
RCR30150,RCR40537
RCR30168,RCR40430
RCR30168,RCR40430
RCR30179,RCR30209
RCR30181,RCR40716
RCR30205,RCR40303
RCR30205,RCR40303
RCR30211,RCR40215
RCR30211,RCR40215
RCR30226,RCR40868
RCR30230,RCR40873
RCR30230,RCR40873
RCR30231,RCR30512
RCR30234,RCR40461
RCR30236,RCR30254
RCR30237,RCR40442
RCR30237,RCR40442
RCR30242,RCR40431
RCR30242,RCR40431
RCR30257,RCR30466
RCR30266,RCR30386
RCR30268,RCR30285
RCR30272,RCR30476
RCR30277,RCR30337
RCR30278,RCR30356
RCR30279,RCR30357
RCR30280,RCR30414
RCR30283,RCR30382
RCR30289,RCR30306
RCR30296,RCR30308
RCR30298,RCR40717
RCR30331,RCR40744
RCR30333,RCR40452
RCR30333,RCR40452
RCR30334,RCR30518
RCR30346,RCR40449
RCR30346,RCR40449
RCR30348,RCR40451
RCR30348,RCR40451
RCR30359,RCR40844
RCR30361,RCR40772
RCR30364,RCR40773
RCR30364,RCR40773
RCR30367,RCR40752
RCR30375,RCR40797
RCR30375,RCR40797
RCR30377,RCR40763
RCR30377,RCR40763
RCR30383,RCR40445
RCR30383,RCR40445
RCR30385,RCR40810
RCR30388,RCR40819
RCR30393,RCR40830
RCR30393,RCR40830
RCR30398,RCR40764
RCR30398,RCR40764
RCR30400,RCR40751
RCR30411,RCR40903
RCR30417,RCR40863
RCR30417,RCR40863
RCR30418,RCR40864
RCR30418,RCR40864
RCR30432,RCR40872
RCR30433,RCR30511
RCR30434,RCR40874
RCR30440,RCR40462
RCR30440,RCR40462
RCR30442,RCR40804
RCR30443,RCR40805
RCR30444,RCR40878
RCR30444,RCR40878
RCR30445,RCR40774
RCR30445,RCR40774
RCR30449,RCR40927
RCR30454,RCR40855
RCR30455,RCR40857
RCR30455,RCR40857
RCR30461,RCR41561
RCR30465,RCR40862
RCR30465,RCR40862
RCR30474,RCR40894
RCR30474,RCR40894
RCR30475,RCR30521
RCR30481,RCR40441
RCR30481,RCR40441
RCR30482,RCR40915
RCR30495,RCR41638
RCR30495,RCR41638
RCR30496,RCR30557
RCR30497,RCR30535
RCR30515,RCR41635
RCR30516,RCR30517
RCR30519,RCR30520
RCR30526,RCR30532
RCR30537,RCR40970
RCR30538,RCR41544
RCR30538,RCR41544
RCR30539,RCR41540
RCR30542,RCR41568
RCR30543,RCR41576
RCR30543,RCR41576
RCR30548,RCR41587
RCR30548,RCR41587
RCR30559,RCR41580
RCR30560,RCR41640
RCR30560,RCR41640
RCR40172,RCR40316
RCR40172,RCR40316
RCR40264,RCR40278
RCR40344,RCR40345
RCR40346,RCR40347
RCR90079,RCR90095
RCR90086,RCR90105
RCR90092,RCR90137
RCR90097,RCR90098
RCR90165,RCR90179
RCR90188,RCR90189
RCR99998,RCR99999

## Sheet: gene_modules
126129;1374;1375;1384;6584;6646;8435
100861540;10901;1543;1544;1545;1551;1553;1555;1557;1558;1559;1562;1576;1577;2052;64816;6822;873;874
1544;1558;1559;1571;1573;1591;1592;166785;285440;3052;326625;51004;56603
137964;150763;57678;84803
10164;10331;10678;11041;146712;23563;2683;374907;4166;56548;6484;6487;79369;8534;8703;8704;93010;9334;9435;9469
10449;10455;10965;11001;122970;1632;1892;1962;2180;2181;2182;23205;23305;23600;26061;30;3028;3030;3032;3033;3295;33;337880;34;4645;51;51703;5264;728637;81616;8310
10855;138050;2799;2990;3423;3425;4669;60495;6448;9365
10455;1632;1962;30;3030;3295;4645;51;8310
10195;144245;1603;1650;1798;199857;29929;4122;4124;4245;4247;440138;56052;57171;6184;6185;79053;79087;79796;79868;84920;85365
175;2517;2519;2588;2720;284004;3073;3074;4758;5476;64772
10134;10455;139728;1632;1852;1962;215;26576;30;3030;3295;3421;3897;4645;51;5365;57595;6535;6748;8310
201232;2131;2132;2135;2137;220963;222537;26035;266722;3340;387700;64579;64711;8509;90161;9348;9394;9653;9951;9953;9955;9956;9957
10229;23590;27235;51004;51805;57107;84274
10826;1595;1718;3930;50814;51478;6307;7108
10134;10455;139728;1632;1666;1852;1962;215;26063;26576;30;3030;3295;3421;3897;4645;51;5365;57595;6535;6748;8310
10164;10331;10678;11041;146712;192134;23563;2683;374907;4166;56548;6482;6483;6484;79369;8534;8703;8704;9245;93010;9334;9435;9469
10455;1632;1666;1962;26063;30;3030;3295;4645;51;8310
10449;10455;1632;1666;1891;1892;1962;26063;28976;3028;3030;3032;3033;33;34;37
10449;1666;1892;1962;26063;3028;3030;3032;3033;51;8310
2194;51102;54995;55825
10826;1595;3930;50814;51478;6307;7108
10164;10331;10678;11041;146712;23563;2683;374907;4166;56548;6482;6483;6484;79369;8534;8703;8704;93010;9334;9435;9469
10201;1040;10554;10555;129607;129642;137964;150763;154141;253558;29922;4830;4831;4832;4833;51099;54675;55326;56894;56895;57678;654364;8382;84803;8760;9489
10998;11001;1109;1582;1593;23600;6718
100861540;101929829;10455;10965;11001;11283;11332;113612;122970;1543;1544;1545;1548;1549;1551;1553;1555;1558;1559;1562;1565;1571;1572;1573;1576;1577;1580;1588;1632;1962;199974;2180;2181;2182;23205;23305;260293;29785;30;3030;3295;4645;51;51703;570;57834;641371;641372;64816;66002;728637;81616;8310
100861540;101929829;10455;10965;11001;11283;11332;113612;122970;1543;1544;1545;1548;1549;1551;1553;1555;1557;1558;1559;1562;1565;1571;1572;1573;1576;1577;1580;1588;1632;1962;199974;2180;2181;2182;23205;23305;260293;29785;30;3030;3295;4645;51;51703;570;57834;641371;641372;64816;66002;728637;81616;8310
10606;158;23112;2618;471;5198;5471
10390;10554;10555;129642;154141;19;196051;23175;253558;51099;5244;55326;56894;56895;56994;64748;64900;79948;84513;8611;8612;8613;9663;9890
10998;11001;1109;1593;23600;6718
100861540;1543;1545;1551;1557;1558;1559;1562;1576;1577;64816
223;23478;28972;55217;60559;6472;8424;90701;9789
100861540;101929829;10449;10965;11001;11283;11332;113612;122970;1543;1544;1545;1548;1549;1551;1553;1555;1558;1559;1562;1565;1571;1572;1573;1576;1577;1580;1588;1892;1962;199974;2180;2181;2182;23205;23305;260293;29785;3028;3030;3032;3033;51;51703;570;57834;641371;641372;64816;66002;728637;81616;8310
100861540;101929829;10449;10965;11001;11283;11332;113612;122970;1543;1544;1545;1548;1549;1551;1553;1555;1557;1558;1559;1562;1565;1571;1572;1573;1576;1577;1580;1588;1892;1962;199974;2180;2181;2182;23205;23305;260293;29785;3028;3030;3032;3033;51;51703;570;57834;641371;641372;64816;66002;728637;81616;8310
2194;54995
10449;1892;1962;3028;3030;3032;3033;33;34
1638;7299
10390;196051;23175;55711;56994;64748;64900;79948;84188;84513;8540;8611;8612;8613;9663;9890
178;2632;2992;2997;2998;5834;5836;5837;8908
276;277;278;279;280;84569
1621;26002;51268
11285;126792;135152;26229;27087;64131;64132;80146
10449;10455;1632;1666;1892;1962;26063;28976;3028;3030;3032;3033;33;34;37
10449;114571;123096;1376;1384;1892;1962;28976;3028;3030;3032;3033;33;34;37;6580;6583;788
4363;54575;54576;54658
4363;54490;54575;54576;54658;7363
10331;10678;10690;11041;2525;2526;2527;2528;79369
100861540;1543;1545;1551;1553;1557;1558;1559;1562;1576;1577;64816
101929829;1548;1549;1553;1565;1571
54965;93183
5805;6697
1644;218;220;221;222;26;3067;314;3176;4128;4129;8639
262;4507;51074;55256;58478;84245
10331;10610
11282;11320;25834;4249
10455;1632;1962;215;30;3030;3295;4645;51;8310
1582;1962;23600;30;3028;3030;3033;3295;4645;51;8310
2523;2524;28
2523;2524;2651
10090;22856;337876;51363;54480;55454;55790;56548;79586;9469
124975;2678;2686;2687;4056;728441;91227;92086
10317;6482;6483;6484;6489
175;2588;2720;284004;3073;3074;4758;5476;64772
4025;4353;7173;8288;9588
2990;9365
1040;10423;10554;10555;129642;154141;253558;51099;55326;56894;56895;8760
55808;6482;6483;6484
2194;54995;55301
2194;55301
10455;114571;123096;1376;1384;1632;1666;1891;26063;28976;33;34;37;6580;6583;788
10449;10455;1632;1891;1892;1962;28976;3028;3030;3032;3033;33;34;37
2588;2720;2760;284004;3073;3074;3938;4758;5476;643853;79411
10026;128869;51604;80055;8733;94005
10331;2523;2524;28
1557;1559;6582
1548;1549;1553
1557;1559
6505;6506;6507;6511;6512;8528
2184;2954;3081;3242
11102;91179
2683;3906;3938;8704
23464;8639
2806;4191
1723;790
2222;4047;6713
10327;124;125;126;127;128;130;131;132158;217;219;223;224;231;501;57016
226;229;230;3795
1543;1544;1545;1557
1807;51733
10201;29922;4830;4831;4832;4833;654364;8382
4842;4843;4846
501;55349
160287;3945;3948;55293;92483
10559;55907
2650;51301;9245;9334
175;284004;3073;3074;64772
192286;201562;253017;401494;51144;51495;54898;60481;64834;6785;79071;79993;83401;9200;9524
192286;201562;401494;51144;51495;54898;60481;64834;6785;79071;79993;83401;9200;9524
253017;54898;60481;64834;6785;79071;79993;83401;9524
192286;201562;401494;51144;51495;54898;60481;64834;6785;79071;79993;83401;9200
239;240
10449;1892;1962;28976;3028;3030;3032;3033;33;34;37
10449;1892;1962;28976;3028;3030;3032;3033;34
10449;1892;1962;3028;3030;3032;3033;36
10809;134429;147323;56910;57519;6770;80765;90627;9754
100861540;1551
4363;54490;54575;54576;54658;7364;7367
54575;54576;54658;8714
26301;4668
410;9514
2523;2524
2525;6482
2525;28
10690;2525;2526;2527;2528
100996939;284098;51227;5277;5279;5283;84992;9091;9487
10026;128869;51604;8733;94005
10728;5742;5743;80142;9536
10090;113189;166012;29940;50515;55501
22856;337876;51363;54480;55454;55790;56548;79586;9469
3423;3425
284004;2990;3073;3074;9365
2588;2720;4758;5476
1371;2235;51312;81894
54575;54576;54658
11283;126410;4051;57834;8529
50484;6240;6241
30833;3704
1786;1787;1788;1789;29947
1738;2653;2731;275
1644;26;314;4128;4129;8639
10901;873;874
2583;6482;6483;6484;8705
100526794;115024;22978;30833;4907;51251;55315;56953;84618;93034
4830;4831;654364
1152;1158;1159;1160;548596
124;125;126;127;128;130;131;137872
10999;11000;116285;123876;2167;2168;2169;2170;2171;2172;2173;28965;341392;348158;376497;54988;6296;646480;646486;948
126129;1374;1375;1376;1384;788
10610;2583;8705
10554;10555;129642;154141;253558;51099;55326;56894;56895
10554;10555;1056;119548;129642;154141;196051;23175;253558;3990;51099;5406;5407;5408;55326;56894;56895;57104;64748;64900;79948;80339;84513;8513;8611;8612;8613;9388;9663;9890
51;8310
5092;84105
10327;231;8574
1571;6566;9123;9194
3156;3157;3158
218;220;221;222
137902;4025;7837;8288;9588
5152;8654
5141;5142;5143;5144
11164;53343;56985
339983;443;91703
26227;29968;337867;51699;5723
1757;51268
131669;144193;3034
51166;56267;883
101929857;445329;6799;6817;6818
10449;1892;1962;3028;3030;3032;3033
11112;1892;1962;26275;3028;3030;3033
125061;169355;3620;6999;8564
1312;220074
26;314;4128;4129;8639
1733;1734
4357;7263
284004;3073;3074
217;219;223;224;501
1244;4363
114571;123096;1376;1384;28976;33;34;37;6580;6583;788
2052;2053;239;240
10449;114571;123096;1376;1384;3030;3032;6580;6583;788
114571;123096;1376;1384;6580;6583;788
10455;1632;1962;30;3030;3295;4645
1571;1583;285440;51004
10599;28231;28234;53919;6579
10654;4597;4598
1717;1718;6309
100861540;101929829;11283;113612;1543;1544;1545;1548;1549;1551;1553;1555;1557;1558;1559;1562;1565;1571;1572;1573;1576;1577;1580;1588;199974;260293;29785;57834;64816;66002
10331;7355
10390;196051;23175;23761;64748;64900;79948;84513;85465;8611;8612;8613;9663;9890
122618;23646;5337;5338
1584;1585
22856;337876;54480;55454;55790;79586
23553;284004;3073;3074;3373;411;6677;8372;8692
2588;2720;284004;3073;3074;411;4758;5476
2588;2720;284004;3073;3074;4758;5476
2588;2720;4668;4758;5476
10998;11001;1582
10998;11001
1962;23600;30;3295;8309
10858;51302;80270
1593;9420
1109;1582;6718
1571;1593
53354;55229;60490;79646;80025
248;249;250;251
1558;1559;1573
1579;284541
100526835;197258;51086;8790
126129;1374;1375;23417
10020;140838;54187
339221;55512;55627;6609;6610
23171;2819
117283;23262;51447;9677;9807
210;3145
10058;113235
26;314;8639
26;314;4953;8639
377841;953;956
8647;8714
160287;3945;3948;55293;6566;92483
55902;79611;84532
2593;2628
239;240;246;247
27306;5730
6482;6483;6484;8705
55748;57571;84735
5742;5743
374569;80150
1738;1743;4967;55753
160287;197257;3945;3948;55293;92483
10610;256435;27090;30815;81849
412;6822
53354;55229;79646;79717;80025
138429;23396;5728;8394;8395;93492
1737;1738;5160;5161;5162
196951;2584;2585;2592
1718;26275
2539;25796;9563
23498;8942
54344;8813;8818
2517;2519
201562;9200
3417;3418
100129518;6648
1384;6584
11343;26090;57406
1589;3283;3284
3283;3284
1056;11001;2180;2181;2182;23205;23305;3988;51703;728637;81616
1056;10965;11001;122970;2180;2181;2182;23205;23305;3988;51703;728637;81616
10087;10331
29906;6489;9197
1962;23600;30;3295
10317;2525
23262;64768;9677
100996643;101928195;10797;25902;441024;6573
7389;7390
10058;5498
441531;5223;5224;669
5211;5213;5214
122622;158;159;23112
18;64902
1807;1808;1809;51733
1716;2030;3177
124583;955;9583
27297;435;445
56954;883
51166;56267;56954
211;212;27132
2356;8836
123803;140733;221443;22933;23408;23410;23411;27163;28992;51547;51548;54898;55093;55331;60481;64834;6785;79071;79993;83401;91703
1892;1962;3028;3030;3033
101929880;23475
128;3155
1629;593;594;641649
1312;220074;26;314;4128;4129;8639
1733;1734;1735
100526830;27284;412;6819
130752;2805;2806;4190
549;56922;64087
5238;6675;91373
1116;1118;27159;54682
10905;11253;4121;57134
2530;2683;8703;8704;9334
6480;84620
23324;4123;4125;4126
11240;23569;29943;353238;51702
116969;141;417;419;420;51548
8801;8802;8803
51179;54363
11019;387787
51144;54898;60481;64834;6785;79071;79993;83401
192286;201562;253017;401494;51495;9200;9524
10901;239;873;874
54677;788
123096;1376;1384;788
123096;1384;788
116255;346606;80168;84649;8694
3290;3291
412;6820
166929;259230
10558;2531;55304;9517
196051;23175;64748;64781;64900;79948;84513;8611;8612;8613;9663;9890
2720;3938;643853;79411
2523;2524;26301
10331;10678;11041;2683;79369;8702;8703;8704
23556;55650
23556;5281;54872
5281;54872;80235;84720
113189;166012;3177;50515;55501
113189;166012;50515;55501;56548
51363;56548;9469
284004;3073;3074;411
2799;284004;3073;3074
1962;30;3295;4645
10005;10998;11001
124;125;126;127;128;130;131;137872;217;219;223;224;501
10998;11001;5825
1109;6718
3283;3284;9023
1571;1593;9023
10331;10678
683;952
53354;55229;79646;80025
84890;8875;8876
3628;3631;8821
138429;23396;5305;79837;8394;8395;8396
1719;200895
10588;1738;2653;2731;275
31;32
5947;5948;5959
1571;1593;8061
1594;2638;4036;8029
22977;8574
11238;23632;377677;759;760;761;762;763;765;766;767;768;771
11238;763
5255;5256;5257;5260;5261;801;805;808
23363;340156;4638;85366;91807
5163;5164;5165;5166;54704;57546
1748;5207;5208;5209;5210;57103
1610;206358
123096;54677;788
2224;9453
119391;221357;2938;2939;2940;2941;2944;2946;2947;2948;2949;2950;2952;2953;373156;4257;4258;4259;653689;9446
10226;1149;123;128486;161247;2167;26580;5346;5499;5500;5501;5566;5567;5568;729359
6584;788
23039;23214;23633;55343
19;3069;4864
2548;2595;6476;8972
6513;6514;6517
257202;2876;2877;2878;2880;2882;493869
10560;80704
124583;377841;953;954;955;956;957;9583
124975;2678;2686;2687;728441;91227;92086
10057;10257
11181;80162
8611;8612;8613
248;249;250;251;26007
1356;2395;2495;79901;84343;94033
23539;6566;9120;9121;9122;9123;9194
11316;1314;1315;22820;26958;372;9276
23516;25800;27173;283375;29985;29986;4891;55630;57181;64116;7779;9057
146802;55244;6580;6581
146802;55244;6580;6582

## Sheet: metabolite_modules_common_meta
m00030_c,m00031_c,m00033_c,m00228_c,m00228_s,m00242_c,m00242_s,m00244_c,m00246_c,m00250_c,m00251_c,m00435_c,m00538_c,m00539_c,m00540_c,m00541_c,m00542_c,m00543_c,m00544_c,m00545_c,m00545_s,m00546_c,m00547_c,m00548_c,m00567_c,m00568_c,m00571_c,m00637_c,m00724_c,m00917_c,m00927_c,m00928_c,m00929_c,m00930_c,m00932_c,m00932_s,m00944_c,m00972_c,m00973_c,m01156_c,m01173_c,m01174_c,m01174_s,m01175_c,m01…
m00657_m,m00658_m,m00725_m,m00767_m,m00770_m,m00817_m,m00981_c,m00982_c,m00995_c,m00995_m,m00996_c,m01004_c,m01165_m,m01316_c,m01316_m,m02871_m,m02877_m
m01130_c,m01131_c,m01132_c,m01304_c,m01305_c,m01804_c,m01940_c,m02575_c,m02872_c
m00211_c,m00212_c,m00213_c,m00789_c,m01034_c,m01922_c,m02517_c
m00287_m,m00345_c,m00345_m,m01186_m,m01226_m,m01330_c,m01330_s
m02445_c,m02446_c,m02447_c,m02448_c,m02449_c,m02451_c,m02452_c
m00245_c,m00572_c,m01116_c,m02481_c,m02870_c,m02910_c
m00402_c,m00402_r,m00402_s,m01788_c,m01788_r,m01788_s
m01799_c,m01799_r,m01799_s,m01800_c,m01800_r,m01800_s
m00922_c,m01633_c,m01633_s,m01705_c
m00998_c,m00998_s,m01647_c,m01647_s
m01074_c,m01074_m,m02151_c,m02756_c
m01603_c,m01603_s,m01605_c,m03127_c
m01617_c,m01617_s,m03113_c,m03113_s
m01641_c,m01641_p,m01641_s,m02633_p
m02145_c,m02145_s,m02986_c,m02986_s
m02336_c,m02764_c,m02932_c,m02933_c
m02476_c,m02477_c,m02477_s,m02601_c
m00180_c,m01420_c,m02559_c
m00295_c,m00295_m,m01615_m
m00726_c,m00730_c,m00730_s
m01010_c,m01863_c,m02135_c
m01159_c,m01159_l,m02372_c
m01161_c,m02460_c,m02489_c
m01339_c,m01339_r,m01339_s
m01795_c,m01795_r,m01795_s
m02394_c,m02394_s,m02398_c
m02497_c,m02609_c,m02609_s
m02836_c,m02836_r,m02836_s
m02967_c,m02967_r,m02967_s
m02994_c,m02994_r,m02994_s
m03141_c,m03141_m,m03141_s
m00294_c,m00294_m
m00307_c,m00309_c
m00380_c,m01058_c
m00536_c,m00536_s
m00629_c,m00775_c
m00661_c,m02479_c
m00728_c,m00729_c
m00818_c,m00821_c
m00914_c,m00916_c
m00926_c,m00990_c
m01009_c,m03124_c
m01033_c,m01033_s
m01099_c,m02574_c
m01256_c,m01256_s
m01296_c,m01296_s
m01385_c,m01385_s
m01396_c,m01396_r
m01442_c,m01442_s
m01604_c,m01604_s
m01737_c,m01737_s
m01806_c,m01953_c
m02120_c,m02122_c
m02137_c,m02137_s
m02337_c,m02337_s
m02364_c,m02364_s
m02386_c,m02386_s
m02440_c,m02440_m
m02532_c,m02532_m
m02632_c,m02823_c
m02719_c,m02720_c
m02722_c,m02722_s
m02746_c,m02747_p
m02785_c,m02785_s
m02897_c,m02897_s
m02998_c,m02998_s

## Sheet: metabolite_reaction_modules
RCR11003,RCR11004,RCR11005,RCR14020,RCR14021,RCR14022,RCR14025,RCR14026,RCR14027,RCR14028,RCR14031,RCR14032,RCR14033,RCR14034,RCR14035,RCR14036,RCR14037,RCR14039,RCR14041,RCR14042,RCR14043,RCR14048,RCR14057,RCR14058,RCR14063,RCR14067,RCR14068,RCR14069,RCR14070,RCR14071,RCR14072,RCR14073,RCR14078,RCR14079,RCR14086,RCR14087,RCR14088,RCR14089,RCR14090,RCR14091,RCR14092,RCR14093,RCR14094,RCR14095,RCR…
RCR11432,RCR11433,RCR11434,RCR11435,RCR11436,RCR12816,RCR12817,RCR12818,RCR12819,RCR12820,RCR12821,RCR12822,RCR12823,RCR14526,RCR20630,m00981_c,m00995_c
RCR10528,RCR11338,RCR11339,RCR11340,RCR11341,RCR11342,RCR11343,RCR11344,m01922_c
RCR11129,RCR11130,RCR11132,RCR14228,RCR14247,RCR14248,RCR14249,RCR14263,m01304_c
RCR11037,RCR11038,RCR11039,RCR11040,RCR11041,RCR11042,m02451_c,m02452_c
RCR10240,RCR11491,RCR11492,RCR11494,RCR14292,RCR14401,m01116_c
RCR12879,RCR21006,RCR21007,RCR40767,RCR40885,m00402_c,m01788_c
RCR13986,RCR13987,RCR13988,RCR13989,RCR20617,RCR40703,m01330_c
RCR10158,RCR11324,RCR14326,RCR14327,m02601_c
RCR10162,RCR11429,RCR11430,RCR11431,m02135_c
RCR10365,RCR10366,RCR10367,m00309_c
RCR10490,RCR11154,RCR11169,m02559_c
RCR10983,RCR13879,RCR40912,m01603_c
RCR11174,RCR11175,RCR40463,m00922_c
RCR11260,RCR14282,RCR21074,m02532_c
RCR11326,RCR14328,RCR14329,m03124_c
RCR11356,RCR11357,RCR11394,m00990_c
RCR11358,RCR13935,m01161_c,m02460_c
RCR12871,RCR21022,RCR40856,m02967_c
RCR12872,RCR21002,RCR40761,m01795_c
RCR12873,RCR21003,RCR40762,m01339_c
RCR12878,RCR21005,RCR40766,m01799_c
RCR12904,RCR12905,RCR12906,m02336_c
RCR13314,RCR21023,RCR40302,m02994_c
RCR13927,RCR21019,RCR41577,m02836_c
RCR13978,RCR20647,RCR40769,m03141_c
RCR14280,RCR20711,RCR41549,m01641_c
RCR10110,RCR14258,m02660_c
RCR10241,RCR10242,m02132_c
RCR10325,RCR20196,m01013_c
RCR10339,RCR10340,m00248_c
RCR10534,RCR10929,m00775_c
RCR10539,RCR40792,m00730_c
RCR10703,RCR10704,m02761_c
RCR11059,RCR40822,m02337_c
RCR11075,RCR40823,m01256_c
RCR11161,RCR11508,m00923_c
RCR11241,RCR11242,m01366_c
RCR11263,RCR40988,m02609_c
RCR11300,RCR11301,m00916_c
RCR11353,RCR14666,m02822_c
RCR11379,RCR20651,m00669_c
RCR11425,RCR14371,m00729_c
RCR11484,RCR40851,m02722_c
RCR11528,RCR14435,m02528_c
RCR13300,RCR13301,m02760_c
RCR13306,RCR20552,m00295_c
RCR13874,RCR20262,m02803_c
RCR13918,RCR40843,m01385_c
RCR13958,RCR40796,m01033_c
RCR14108,RCR40775,m01647_c
RCR14113,RCR40779,m03113_c
RCR14207,RCR20341,m01159_c
RCR14340,RCR40846,m01737_c
RCR14341,RCR14368,m02473_c
RCR14489,RCR14490,m02394_c
RCR14554,RCR14555,m01806_c
RCR14693,RCR14694,m02756_c
RCR10167,m00380_c
RCR10250,m01626_c
RCR10287,m01419_c
RCR10541,m00821_c
RCR10550,m01127_c
RCR10552,m01423_c
RCR11016,m01512_c
RCR11108,m01683_c
RCR11325,m02574_c
RCR11437,m03099_c
RCR12362,m02443_c
RCR12883,m02762_c
RCR13934,m01107_c
RCR13952,m02818_c
RCR14242,m03149_c
RCR14411,m01927_c
RCR20252,m00294_c
RCR20256,m02479_c
RCR40274,m02364_c
RCR40305,m02785_c
RCR40693,m02897_c
RCR40707,m02145_c
RCR40717,m01296_c
RCR40831,m02386_c
RCR40915,m02137_c
RCR41450,m01442_c

## Sheet: common_metabolites
m00157_c
m00169_c
m00248_c
m00294_c
m00295_c
m00309_c
m00380_c
m00392_c
m00402_c
m00408_c
m00409_c
m00536_c
m00576_c
m00580_c
m00631_c
m00653_c
m00669_c
m00671_c
m00727_c
m00729_c
m00730_c
m00739_c
m00775_c
m00807_c
m00821_c
m00824_c
m00916_c
m00922_c
m00923_c
m00929_c
m00971_c
m00981_c
m00990_c
m00995_c
m01005_c
m01013_c
m01016_c
m01033_c
m01052_c
m01069_c
m01103_c
m01107_c
m01112_c
m01116_c
m01127_c
m01159_c
m01161_c
m01249_c
m01252_c
m01253_c
m01256_c
m01260_c
m01279_c
m01285_c
m01291_c
m01296_c
m01304_c
m01307_c
m01313_c
m01322_c
m01330_c
m01334_c
m01338_c
m01339_c
m01362_c
m01365_c
m01366_c
m01369_c
m01370_c
m01371_c
m01380_c
m01383_c
m01385_c
m01393_c
m01396_c
m01410_c
m01415_c
m01419_c
m01421_c
m01423_c
m01442_c
m01450_c
m01512_c
m01585_c
m01587_c
m01596_c
m01603_c
m01604_c
m01614_c
m01615_c
m01619_c
m01621_c
m01623_c
m01626_c
m01627_c
m01628_c
m01641_c
m01645_c
m01647_c
m01655_c
m01659_c
m01660_c
m01666_c
m01669_c
m01671_c
m01683_c
m01689_c
m01696_c
m01698_c
m01707_c
m01708_c
m01736_c
m01737_c
m01754_c
m01758_c
m01761_c
m01778_c
m01785_c
m01787_c
m01788_c
m01789_c
m01790_c
m01795_c
m01797_c
m01798_c
m01799_c
m01802_c
m01806_c
m01828_c
m01831_c
m01833_c
m01839_c
m01845_c
m01862_c
m01922_c
m01927_c
m01948_c
m01967_c
m01982_c
m02026_c
m02034_c
m02036_c
m02040_c
m02120_c
m02123_c
m02132_c
m02135_c
m02137_c
m02143_c
m02145_c
m02157_c
m02159_c
m02166_c
m02167_c
m02168_c
m02169_c
m02170_c
m02183_c
m02322_c
m02336_c
m02337_c
m02344_c
m02348_c
m02354_c
m02364_c
m02369_c
m02386_c
m02387_c
m02394_c
m02411_c
m02418_c
m02440_c
m02443_c
m02451_c
m02452_c
m02453_c
m02460_c
m02473_c
m02479_c
m02494_c
m02503_c
m02504_c
m02505_c
m02506_c
m02513_c
m02528_c
m02532_c
m02547_c
m02549_c
m02555_c
m02559_c
m02564_c
m02574_c
m02577_c
m02578_c
m02581_c
m02586_c
m02601_c
m02609_c
m02642_c
m02657_c
m02659_c
m02660_c
m02669_c
m02674_c
m02690_c
m02696_c
m02711_c
m02719_c
m02722_c
m02725_c
m02738_c
m02746_c
m02751_c
m02756_c
m02760_c
m02761_c
m02762_c
m02763_c
m02769_c
m02770_c
m02783_c
m02785_c
m02786_c
m02789_c
m02803_c
m02805_c
m02806_c
m02813_c
m02818_c
m02822_c
m02823_c
m02832_c
m02833_c
m02834_c
m02836_c
m02884_c
m02891_c
m02897_c
m02923_c
m02926_c
m02927_c
m02928_c
m02929_c
m02930_c
m02938_c
m02967_c
m02969_c
m02978_c
m02992_c
m02994_c
m02997_c
m02998_c
m03052_c
m03054_c
m03088_c
m03099_c
m03101_c
m03106_c
m03107_c
m03113_c
m03114_c
m03124_c
m03125_c
m03126_c
m03130_c
m03136_c
m03141_c
m03142_c
m03148_c
m03149_c
m03155_c
m03161_c
m03164_c
