# Supplementary material for: Metabolite coupling analysis and metabolite-flux coupling analysis of genome-scale metabolic models
Source: Front Bioinform. 2026 Jul 1;6:1859473. doi: 10.3389/fbinf.2026.1859473 (PMC13370160; doi:10.3389/fbinf.2026.1859473)
Supplement: Supplementary file 3 [file Table1.xlsx]

## Sheet: reaction_modules
AGMHEforward,COLIPAabcppforward,GALT1forward,GLCTR1forward,GLCTR2forward,GLCTR3forward,GMHEPATforward,GMHEPKforward,GMHEPPAforward,HEPK1forward,HEPK2forward,HEPT1forward,HEPT2forward,HEPT3forward,HEPT4forward,MOAT3Cforward,RHAT1forward,S7PIforward,TDPDREforward,TDPDRRforward
AMAOTrforward,AOXSr2forward,BTS5forward,DBTSforward,DM_AMOBforward,EGMEACPRforward,EPMEACPRforward,EX_meoh_eforward,MALCOAMTforward,MEOHtexreverse,MEOHtrppreverse,OGMEACPDforward,OGMEACPRforward,OGMEACPSforward,OPMEACPDforward,OPMEACPRforward,OPMEACPSforward,PMEACPEforward
AADDGTforward,ACGAMTforward,ACMAMUTforward,ECA4COLIPAabctexforward,ECA4OALppforward,ECAP1ppforward,ECAP2ppforward,ECAP3ppforward,ECAtppforward,EX_eca4colipa_eforward,TDPADGATforward,TDPAGTAforward,UACMAMOforward,UAG2Eforward
ACOLIPAabctexforward,EX_acolipa_eforward,LA4NTppforward,UDPGDCforward,UDPGDforward,UDPKAATforward,ULA4NFTforward,ULA4Ntppiforward,UPLA4FNFforward,UPLA4FNTforward
ADCLforward,ADCSforward,DHFSforward,DHNPA2rforward,DHPS2forward,DNMPPAforward,DNTPPAforward,GCALDDforward,GTPCIforward,HPPK2forward
3AMACHYDforward,3HPPtexreverse,3HPPtppforward,CBMDforward,EX_3hpp_eforward,MSARforward,POAACRforward,PYROXforward,URACPAHforward
ASP1DCforward,DPCOAKforward,DPRforward,MOHMTforward,PANTSforward,PNTKforward,PPCDCforward,PPNCL2forward,PTPATiforward
ATPPRTforward,HISTDforward,HISTPforward,HSTPTforward,IG3PSforward,IGPDHforward,PRAMPCforward,PRATPPforward,PRMICIforward
3HAD40forward,3HAD60forward,3HAD80forward,3OAR40forward,3OAR60forward,3OAR80forward,3OAS60forward,3OAS80forward
ACACT1rforward,ACACT2rforward,ACOAD1freverse,ACOAD2freverse,ECOAH1forward,ECOAH2forward,HACD1forward,HACD2forward
ACACT1rreverse,ACACT2rreverse,ACOAD1fforward,ACOAD2fforward,ECOAH1reverse,ECOAH2reverse,HACD1reverse,HACD2reverse
LPADSSforward,MOAT2forward,MOATforward,TDSKforward,U23GAATforward,UAGAATforward,UHGADAforward,USHDforward
3HAD121forward,3HAD141forward,3OAR121forward,3OAR141forward,3OAS121forward,3OAS141forward,T2DECAIforward
APRAURforward,DB4PSforward,DHPPDA2forward,GTPCII2forward,PMDPHTforward,RBFSaforward,RBFSbforward
DHNAOT4forward,DHNCOASforward,DHNCOATforward,SEPHCHCSforward,SHCHCS3forward,SUCBZLforward,SUCBZSforward
5MTRtexreverse,5MTRtppforward,ADMDCforward,EX_5mtr_eforward,MTANforward,SPMSforward
DAPEforward,DHDPRyforward,DHDPSforward,SDPDSforward,SDPTAreverse,THDPSforward
G1SATforward,GLUTRRforward,GLUTRSforward,HMBSforward,PPBNGSforward,UPP3Sforward
IPMDforward,IPPMIareverse,IPPMIbreverse,IPPSforward,LEUTAiforward,OMCDCforward
PAPPT3forward,UAGCVTforward,UAGPT3forward,UAPGRforward,UDCPDPforward,UGMDDSforward
AHCYSNSforward,DHPTDCs2forward,DM_MTHTHFforward,MTHTHFSsforward,RHCCEforward
AMPMS2forward,DM_4CRSOLforward,THZPSN3forward,TMPPPforward,TYRLforward
ARBTNabcppforward,ARBTNexsforward,ARBTNtexforward,ARBTNtonexforward,ARBTNtppforward
ASTforward,SADHforward,SGDSforward,SGSADforward,SOTAforward
CDPMEKforward,DXPRIiforward,MECDPDH5forward,MECDPSforward,MEPCTforward
CHORSforward,DHQTiforward,PSCVTforward,SHK3Drforward,SHKKforward
CLIPAabctexforward,EDTXS3forward,EDTXS4forward,EX_lipa_cold_eforward,LIPACabcppforward
CPGNUtexforward,CPGNUtppforward,CPGNabcppforward,CPGNexsforward,CPGNtonexforward
CPMPSforward,MOADSUxforward,MPTATforward,MPTSSforward,MPTSforward
FE3HOXUtexforward,FE3HOXUtppforward,FE3HOXabcppforward,FE3HOXexsforward,FE3HOXtonexforward
FECRMUtexforward,FECRMUtppforward,FECRMabcppforward,FECRMexsforward,FECRMtonexforward
FEOXAMUtexforward,FEOXAMUtppforward,FEOXAMabcppforward,FEOXAMexsforward,FEOXAMtonexforward
12PPDStexreverse,12PPDStppreverse,EX_12ppd-S_eforward,LCARSforward
3HAD180forward,3OAR180forward,3OAS180forward,ACOAD8fforward
A5PISOforward,KDOCT2forward,KDOPPforward,KDOPSforward
ACACT3rforward,ACOAD3freverse,ECOAH3forward,HACD3forward
ACACT3rreverse,ACOAD3fforward,ECOAH3reverse,HACD3reverse
ACACT4rforward,ACOAD4freverse,ECOAH4forward,HACD4forward
ACACT4rreverse,ACOAD4fforward,ECOAH4reverse,HACD4reverse
ACACT5rforward,ACOAD5freverse,ECOAH5forward,HACD5forward
ACACT5rreverse,ACOAD5fforward,ECOAH5reverse,HACD5reverse
ACGAMKforward,ACM6PHforward,AGDCforward,ANHMKforward
ACHBSforward,DHAD2forward,ILETAreverse,KARA2forward
ADSKforward,BPNTforward,SADT2forward,SULRiforward
ADSL2rforward,AIRC2forward,AIRC3reverse,PRASCSiforward
AGMTforward,EX_urea_eforward,UREAtexreverse,UREAtppreverse
ALCD19reverse,EX_glyald_eforward,GLYALDtexreverse,GLYALDtppreverse
ALCD2xreverse,ETOHtexreverse,ETOHtrppreverse,EX_etoh_eforward
ANPRTforward,ANSforward,IGPSforward,PRAIiforward
ASPCTforward,DHORTSreverse,OMPDCforward,ORPTreverse
CADVtppforward,DAPtexreverse,EX_15dap_eforward,LYSDCforward
CBL1abcppforward,CBL1tonexforward,CBLATforward,EX_cbl1_ereverse
E4PDforward,OHPBATforward,PDX5PSforward,PERDforward
EX_quin_eforward,QUIN2texreverse,QUIN2tppreverse,QUINDHreverse
EX_thym_eforward,THYMt3ppforward,THYMtexreverse,TMDPPforward
GGGABADrforward,GGGABAHforward,GGPTRCOforward,GGPTRCSforward
GLUPRTforward,PRAGSrforward,PRAISforward,PRFGSforward
GLURreverse,UAAGDSforward,UAMAGSforward,UAMASforward
MCITDforward,MCITL2forward,MCITSforward,MICITDrforward
12PPDRtexreverse,12PPDRtppreverse,EX_12ppd-R_eforward
2AGPA120tippforward,LPLIPAL2A120forward,PLIPA1A120ppforward
2AGPA140tippforward,LPLIPAL2A140forward,PLIPA1A140ppforward
2AGPA141tippforward,LPLIPAL2A141forward,PLIPA1A141ppforward
2AGPA160tippforward,LPLIPAL2A160forward,PLIPA1A160ppforward
2AGPA161tippforward,LPLIPAL2A161forward,PLIPA1A161ppforward
2AGPA180tippforward,LPLIPAL2A180forward,PLIPA1A180ppforward
2AGPA181tippforward,LPLIPAL2A181forward,PLIPA1A181ppforward
3HAD100forward,3OAR100forward,3OAS100forward
3HAD120forward,3OAR120forward,3OAS120forward
3HAD160forward,3OAR160forward,3OAS160forward
3HAD161forward,3OAR161forward,3OAS161forward
3HAD181forward,3OAR181forward,3OAS181forward
5DGLCNt2rppreverse,5DGLCNtexreverse,EX_5dglcn_eforward
ACACT6rforward,ECOAH6forward,HACD6forward
ACACT6rreverse,ECOAH6reverse,HACD6reverse
ACACT7rforward,ECOAH7forward,HACD7forward
ACACT7rreverse,ECOAH7reverse,HACD7reverse
ACACT8rforward,ECOAH8reverse,HACD8reverse
ACACT8rreverse,ECOAH8forward,HACD8forward
ACALDtexreverse,ACALDtppreverse,EX_acald_eforward
ACGKforward,ACGSforward,AGPRreverse
ACLSforward,DHAD1forward,KARA1reverse
ACSERtexreverse,ACSERtppforward,EX_acser_eforward
ADEt2rppreverse,ADEtexreverse,EX_ade_eforward
AKGt2rppreverse,AKGtexreverse,EX_akg_eforward
ALAGLUEforward,LADGMDHforward,LALGPforward
ALLTNt2rppreverse,ALLTNtexreverse,EX_alltn_eforward
ARGSLforward,ARGSSforward,OCBTforward
BMOCOSforward,BMOGDS1forward,BMOGDS2forward
CHRPLforward,HBZOPTforward,OPHBDCforward
CLt3_2ppforward,CLtexforward,EX_cl_ereverse
COLIPAKppforward,COLIPAPabctexforward,EX_colipap_eforward
CYSTLforward,HSSTforward,SHSL1forward
D-LACt2ppreverse,D-LACtexreverse,EX_lac-D_eforward
DATPHsforward,NTD12forward,NTPP10forward
DHAtexreverse,DHAtppreverse,EX_dha_eforward
DHBSforward,ENTCSforward,SERASrforward
DMQMTforward,OHPHMforward,OMBZLMforward
DM_OXAMforward,OXAMTCforward,URDGLYCDforward
DSERDHrreverse,LSERDHrforward,SERD_Dforward
EX_glyc-R_eforward,GLYCAt2rppreverse,GLYCAtexreverse
EX_h2s_eforward,H2St1ppforward,H2Stexreverse
EX_hom-L_eforward,HOMt2ppforward,HOMtexreverse
EX_hxan_eforward,HYXNtexreverse,HYXNtppreverse
EX_idon-L_eforward,IDONt2rppreverse,IDONtexreverse
EX_lac-L_eforward,L-LACt2rppreverse,L-LACtexreverse
EX_mobd_ereverse,MOBDabcppforward,MOBDtexforward
EX_phe-L_eforward,PHEt2rppreverse,PHEtexreverse
EX_pheme_eforward,PHEMEabcppforward,PHEMEtiexforward
EX_pyr_eforward,PYRt2rppreverse,PYRtexreverse
EX_trp-L_eforward,TRPt2rppreverse,TRPtexreverse
EX_tyr-L_eforward,TYRt2rppreverse,TYRtexreverse
EX_xtsn_eforward,XTSNt2rppreverse,XTSNtexreverse
G1PACTforward,PGAMTreverse,UAGDPforward
I2FE2SS2forward,I4FE4SRforward,I4FE4STforward
MCTP2Appforward,MDDCP2ppforward,MPTG2forward
PGCDforward,PSERTforward,PSP_Lforward
S2FE2SS2forward,S4FE4SRforward,S4FE4STforward
SHCHD2forward,SHCHFforward,UPP3MTforward
12DGR120tippforward,PAPA120ppforward
12DGR140tippforward,PAPA140ppforward
12DGR141tippforward,PAPA141ppforward
12DGR160tippforward,PAPA160ppforward
12DGR180tippforward,PAPA180ppforward
2AGPE120tippforward,PLIPA1E120ppforward
2AGPE140tippforward,PLIPA1E140ppforward
2AGPE141tippforward,PLIPA1E141ppforward
2AGPE160tippforward,PLIPA1E160ppforward
2AGPE161tippforward,PLIPA1E161ppforward
2AGPE180tippforward,PLIPA1E180ppforward
2AGPE181tippforward,PLIPA1E181ppforward
2AGPG120tippforward,PLIPA1G120ppforward
2AGPG140tippforward,PLIPA1G140ppforward
2AGPG141tippforward,PLIPA1G141ppforward
2AGPG160tippforward,PLIPA1G160ppforward
2AGPG161tippforward,PLIPA1G161ppforward
2AGPG180tippforward,PLIPA1G180ppforward
2AGPG181tippforward,PLIPA1G181ppforward
3OAR140forward,3OAS140forward
3PEPTtexreverse,EX_LalaDgluMdap_eforward
4PEPTtexreverse,EX_LalaDgluMdapDala_eforward
5DOANforward,DM_5DRIBforward
AACTOORforward,AOBUTDsforward
ABUTDforward,PTRCTAforward
ABUTtexreverse,EX_4abut_eforward
ACKrforward,PTArreverse
ACKrreverse,PTArforward
ACODAforward,ACOTAreverse
ACONTaforward,ACONTbforward
ACtexreverse,EX_ac_eforward
ADK4reverse,NTP10forward
ADNCYCforward,PDE1forward
ADNtexreverse,EX_adn_eforward
ADPRDPforward,NADNforward
ADSL1rforward,ADSSforward
AGMtexreverse,EX_agm_eforward
AICARTforward,IMPCreverse
ALAALAtexreverse,EX_alaala_eforward
ALAtexreverse,EX_ala-L_eforward
ALLTAMHforward,ALLTNforward
ALR2forward,ALR4xforward
AMPTASECGforward,CGLYabcppforward
ANHGMtexreverse,EX_anhgm_eforward
AP4AHforward,AP4ASforward
ARGtexreverse,EX_arg-L_eforward
ASADreverse,ASPKforward
ASNtexreverse,EX_asn-L_eforward
ASPtexreverse,EX_asp-L_eforward
ATHRDHrreverse,THRA2iforward
ATPHsforward,NTPP9forward
CA2texforward,EX_ca2_ereverse
CGLYtexreverse,EX_cgly_eforward
CITtexreverse,EX_cit_eforward
CLPNH120ppforward,CLPNS120ppforward
CLPNH140ppforward,CLPNS140ppforward
CLPNH141ppforward,CLPNS141ppforward
CLPNH180ppforward,CLPNS180ppforward
CMtexforward,CMtppforward
CO2texforward,EX_co2_ereverse
CO2texreverse,EX_co2_eforward
COBALT2texforward,EX_cobalt2_ereverse
CTBTabcppforward,CTBTt2rppreverse
CU2texforward,EX_cu2_ereverse
CYStexreverse,EX_cys-L_eforward
CYTDtexreverse,EX_cytd_eforward
DALAtexreverse,EX_ala-D_eforward
DCYTDforward,NTD3forward
DDPAforward,DHQSforward
DHBDforward,ICHORTforward
DMATTforward,GRTTforward
DOXRBCNtexforward,DOXRBCNtppforward
DRPAforward,PPM2forward
EDAforward,EDDforward
EDTXS1forward,EDTXS2forward
ENLIPAabctexforward,EX_enlipa_eforward
ETHAtexreverse,EX_etha_eforward
EX_fe2_eforward,FE2texreverse
EX_fe2_ereverse,FE2texforward
EX_for_eforward,FORtexreverse
EX_g3pe_eforward,G3PEtexreverse
EX_g3pg_eforward,G3PGtexreverse
EX_glcn_eforward,GLCNtexreverse
EX_glu-L_eforward,GLUtexreverse
EX_gly_eforward,GLYtexreverse
EX_glyc3p_eforward,GLYC3Ptexreverse
EX_glyc_eforward,GLYCtexreverse
EX_glyclt_eforward,GLYCLTtexreverse
EX_gthrd_eforward,GTHRDtexreverse
EX_gua_eforward,GUAtexreverse
EX_h2o_eforward,H2Otexreverse
EX_h2o_ereverse,H2Otexforward
EX_h_eforward,Htexreverse
EX_h_ereverse,Htexforward
EX_his-L_eforward,HIStexreverse
EX_hxa_eforward,HXAtexreverse
EX_ile-L_eforward,ILEtexreverse
EX_indole_eforward,INDOLEtexreverse
EX_ins_eforward,INStexreverse
EX_k_ereverse,Ktexforward
EX_leu-L_eforward,LEUtexreverse
EX_lipa_eforward,LIPAabctexforward
EX_lys-L_eforward,LYStexreverse
EX_mal-L_eforward,MALtexreverse
EX_mg2_ereverse,MG2texforward
EX_mn2_ereverse,MNtexforward
EX_nh4_ereverse,NH4texforward
EX_ni2_ereverse,NI2texforward
EX_o2_ereverse,O2texforward
EX_orn_eforward,ORNtexreverse
EX_pi_ereverse,PItexforward
EX_pro-L_eforward,PROtexreverse
EX_ptrc_eforward,PTRCtexreverse
EX_ser-L_eforward,SERtexreverse
EX_so4_ereverse,SO4texforward
EX_spmd_eforward,SPMDtexreverse
EX_succ_eforward,SUCCtexreverse
EX_thr-L_eforward,THRtexreverse
EX_thymd_eforward,THMDtexreverse
EX_ura_eforward,URAtexreverse
EX_uri_eforward,URItexreverse
EX_val-L_eforward,VALtexreverse
EX_xan_eforward,XANtexreverse
EX_zn2_ereverse,Zn2texforward
FBA3forward,PFK_3forward
FCLTforward,UPPDC1forward
FEENTERabcppforward,FEENTERtonexforward
FEENTERtexforward,FEENTERtppforward
FESD1sforward,FESRforward
FMNATforward,RBFKforward
FOMETRiforward,THFATforward
FUSAtexforward,FUSAtppforward
G1PTTforward,TDPGDHforward
G5SDforward,GLU5Kforward
G6PDH2rforward,PGLforward
GAPDforward,PGKreverse
GAPDreverse,PGKforward
GDPMNHforward,PMANMreverse
GLCS1forward,GLGCforward
GLUCYSforward,GTHSforward
GLYOXforward,LGTHLforward
GSPMDAforward,GSPMDSforward
GTPHsforward,NTPP11forward
GUACYCforward,PDE4forward
HSKforward,THRSforward
HYPOEforward,PYDAMKforward
K2L4Aabcppforward,K2L4Aabctexforward
LALDO2xforward,LCARRforward
LCTSt3ippforward,LCTStppforward
LPLIPAL1A120ppforward,PLIPA2A120ppforward
LPLIPAL1A140ppforward,PLIPA2A140ppforward
LPLIPAL1A141ppforward,PLIPA2A141ppforward
LPLIPAL1A160ppforward,PLIPA2A160ppforward
LPLIPAL1A161ppforward,PLIPA2A161ppforward
LPLIPAL1A180ppforward,PLIPA2A180ppforward
LPLIPAL1A181ppforward,PLIPA2A181ppforward
LPLIPAL1E120ppforward,PLIPA2E120ppforward
LPLIPAL1E140ppforward,PLIPA2E140ppforward
LPLIPAL1E141ppforward,PLIPA2E141ppforward
LPLIPAL1E160ppforward,PLIPA2E160ppforward
LPLIPAL1E161ppforward,PLIPA2E161ppforward
LPLIPAL1E180ppforward,PLIPA2E180ppforward
LPLIPAL1E181ppforward,PLIPA2E181ppforward
LPLIPAL1G120ppforward,PLIPA2G120ppforward
LPLIPAL1G140ppforward,PLIPA2G140ppforward
LPLIPAL1G141ppforward,PLIPA2G141ppforward
LPLIPAL1G160ppforward,PLIPA2G160ppforward
LPLIPAL1G161ppforward,PLIPA2G161ppforward
LPLIPAL1G180ppforward,PLIPA2G180ppforward
LPLIPAL1G181ppforward,PLIPA2G181ppforward
MDDEP4ppforward,MLTGY4ppforward
MELIBt2ppforward,MELIBt3ippforward
METOX1sforward,METSOXR1forward
METOX2sforward,METSOXR2forward
MINCYCtexforward,MINCYCtppforward
MLDCP3Appforward,MLDEP1ppforward
MLTG3forward,MLTP1reverse
MLTG4forward,MLTP2reverse
MLTG5forward,MLTP3reverse
MMCDforward,MMMforward
MTHFCforward,MTHFDforward
MTHFCreverse,MTHFDreverse
NADS1forward,NNATrforward
NAMNPPforward,NNAMforward
NNDPRforward,QULNSforward
NOVBCNtexforward,NOVBCNtppforward
PDXPPforward,PYDXNKforward
PGP120abcppforward,PGPP120ppforward
PGP140abcppforward,PGPP140ppforward
PGP141abcppforward,PGPP141ppforward
PGP160abcppforward,PGPP160ppforward
PGP161abcppforward,PGPP161ppforward
PGP180abcppforward,PGPP180ppforward
PGP181abcppforward,PGPP181ppforward
PHETA1reverse,PPNDHforward
PPAKrforward,PTA2forward
PPNDforward,TYRTAreverse
PSD120forward,PSSA120forward
PSD140forward,PSSA140forward
PSD141forward,PSSA141forward
PSD160forward,PSSA160forward
PSD161forward,PSSA161forward
PSD180forward,PSSA180forward
PSD181forward,PSSA181forward
PYDXKforward,PYDXPPforward
R15BPKforward,R1PKforward
RFAMPtexforward,RFAMPtppforward
TRE6PPforward,TREHforward
TTRCYCtexforward,TTRCYCtppforward
UM4PCPforward,UM4PLforward
URICforward,XANDforward

## Sheet: gene_modules
b0200,b0222,b0914,b2038,b2040,b3052,b3619,b3620,b3621,b3623,b3624,b3625,b3626,b3627,b3628,b3629,b3630,b3631,b3632
b0180,b0241,b0774,b0775,b0776,b0777,b0778,b0929,b1091,b1093,b1288,b1377,b2215,b2323,b3412,s0001
b3199,b3200,b3201,b3622,b3784,b3785,b3786,b3787,b3790,b3791,b3792,b3793,b3794,b4261,b4262,b4481
b2028,b2253,b2254,b2255,b2256,b2257,b2258,b3199,b3200,b3201,b4261,b4262,b4544
b0099,b0142,b1096,b1415,b1812,b1865,b2153,b2315,b3058,b3177,b3360
b0241,b0929,b1007,b1008,b1009,b1010,b1011,b1012,b1377,b1539,b2215,s0001
b0103,b0131,b0133,b0134,b0425,b3634,b3639,b3774,b3974
b2019,b2020,b2021,b2022,b2023,b2024,b2025,b2026
b0180,b0954,b1093,b1095,b2323
b0221,b2224,b2341,b2342,b3845,b3846
b0221,b2224,b2341,b2342,b3845,b3846
b0096,b0179,b0181,b0182,b0524,b0915,b1094,b3633
b0180,b0954,b1093,b2323
b0414,b0415,b1277,b1662,b3041
b0736,b2260,b2261,b2262,b2263,b2264,b3930
b0120,b0121,b0159,b0241,b0929,b1377,b2215
b0031,b0166,b2472,b2478,b3359,b3809
b0154,b0369,b1210,b2400,b3804,b3805
b0071,b0072,b0073,b0074,b3770,b4054,s0001
b0086,b0087,b0090,b0841,b1278,b3057,b3189,b3972
b0159,b2687,s0001
b0423,b2530,b3990,b3991,b3992,b3993,b3994,b4407
b0151,b0152,b0153,s0001
b1744,b1745,b1746,b1747,b1748
b0173,b0684,b1208,b2515,b2746,b2747,b2895
b0388,b0908,b1692,b1693,b2329,b3281,b3390
b0914,b1855,b2378,b3199,b3200,b3201,b4261,b4262
b0151,b0152,b0153,b1102,b1252,b3005,b3006,s0001
b0009,b0781,b0783,b0784,b0785,b0826,b2530
b0150,b0151,b0152,b0153,b1252,b3005,b3006,s0001
b0150,b0151,b0152,b0153,b1252,b3005,b3006,s0001
b0150,b0151,b0152,b0153,b1252,b3005,b3006,s0001
b0241,b0929,b1377,b2215,b2799
b0180,b0221,b0954,b1093,b1095,b2323
b0918,b1215,b2708,b3197,b3198
b0221,b2341,b2342,b3845,b3846
b0221,b2341,b2342,b3845,b3846
b0221,b2341,b2342,b3845,b3846
b0221,b2341,b2342,b3845,b3846
b0221,b2341,b2342,b3845,b3846
b0221,b2341,b2342,b3845,b3846
b0677,b1119,b1640,b2428
b0077,b0078,b3670,b3671,b3770,b3771,b3774
b2750,b2751,b2752,b2763,b2764,b4214
b0522,b0523,b1131,b2476
b0241,b0929,b1377,b2215,b2937,b3927
b0241,b0356,b0929,b1377,b2215,b3927
b0241,b0356,b0929,b1241,b1377,b1478,b2215,s0001
b1262,b1263,b1264
b1062,b1281,b3642,b4244,b4245
b0186,b0241,b0929,b1377,b2215,b4131,b4132
b0158,b1252,b1270,b1709,b1711,b3005,b3006,b3966
b0052,b0907,b1779,b2320,b2564,b2927
b0241,b0929,b1377,b1692,b2215
b0241,b0929,b1377,b2215,b4382
b1297,b1298,b1300,b1301
b2312,b2499,b2557,b4005
b0085,b0088,b0091,b3967
b0118,b0331,b0333,b0334
b0241,b0929,b1377,b2215
b2835,b3821,b3825
b2835,b3821,b3825
b2835,b3821,b3825
b2835,b3821,b3825
b2835,b3821,b3825
b2835,b3821,b3825
b2835,b3821,b3825
b0180,b0954,b1093,b1095,b2323
b0180,b0954,b1093,b1095,b2323
b0180,b0954,b1093,b1095,b2323
b0180,b0954,b1093,b2323
b0180,b0954,b1093,b1095
b0241,b0929,b1377,b2215,b4265
b2341,b2342,b3845,b3846
b2341,b2342,b3845,b3846
b2341,b2342,b3845,b3846
b2341,b2342,b3845,b3846
b2341,b2342,b3845,b3846
b2341,b2342,b3845,b3846
b0241,b0929,b1377,b2215,s0001
b2818,b3958,b3959
b0077,b0078,b3670,b3671,b3771,b3774
b0241,b0929,b1377,b1533,b2215,b2578
b0241,b0929,b1377,b2215,b3654,b3714
b0241,b0929,b1377,b2215,b2587
b0237,b1325,b1326
b0241,b0511,b0929,b1377,b2215
b0273,b3172,b3960,b4254
b0827,b3856,b3857
b2311,b3843,b4039,b4040
b0155,b0241,b0929,b1377,b1592,b2215
b2174,b3199,b3200,b3201,b4261,b4262
b1622,b3008,b3939,b4013
b2291,b2744,b2954,s0001
b0241,b0929,b1377,b2215
b0583,b0586,b0594
b2232,b3833
b1539,b2366
b0241,b0929,b1377,b2215,b2789,b3127
b0241,b0929,b1377,b2215,s0001
b0241,b0813,b0929,b1377,b2215,b3824
b0241,b0929,b1377,b2215
b0241,b0929,b1377,b2215,b4265
b0241,b0763,b0764,b0765,b0929,b1377,b2215,b2422,b2423,b2424,b2425,b3917
b0112,b0241,b0576,b0929,b1377,b1473,b2215
b2197,b2198,b2199,b2200,b2201
b0241,b0929,b1377,b2215
b0112,b0241,b0929,b1377,b1473,b2215,b3161,b3709
b0112,b0241,b0576,b0929,b1377,b1473,b1907,b2215
b0241,b0929,b1377,b2215,b2406
b3176,b3730
b2528,b2529,b2530,b3807
b0084,b0149,b0632,b0635,b0839,b1069,b2010,b2519,b3182,b3396
b0907,b2913,b4388
b1679,b1680,b1681,b1682,b1683,b1684,b3807
b3368,b3803
b2835,b3821
b2835,b3821
b2835,b3821
b2835,b3821
b2835,b3821
b2835,b3821
b2835,b3821
b2835,b3821
b2835,b3821
b2835,b3821
b2835,b3821
b2835,b3821
b2835,b3821
b2835,b3821
b1093,b1095,b2323
b0241,b0929,b1377,b2215
b0241,b0929,b1377,b2215
b1444,b3073
b0241,b0929,b1377,b2215
b1849,b2296,b2297,b2458,b3115
b1849,b2296,b2297,b2458,b3115
b1748,b3359,b3957
b0118,b1276
b0241,b0929,b1377,b2215
b0474,b4161,b4394
b1489,b3806
b3034,b3397
b1131,b4177
b0241,b0929,b1377,b2215
b0241,b0929,b1377,b2215
b0241,b0929,b1377,b2215
b0512,b0516
b0207,b1781,b3001,b3012,b3945
b0237,b0932,b2523,b3540,b3541,b3542,b3543,b3544,b4260
b0241,b0929,b1377,b2215
b0049,b4129
b0241,b0929,b1377,b2215
b0002,b3433,b3940,b4024
b0241,b0929,b1377,b2215
b0241,b0929,b1377,b2215
b0870,b1539,b2551
b2954,s0001
b0241,b0929,b1377,b2215
b0241,b0929,b1377,b2215
b0241,b0929,b1377,b2215
b0789,b1249
b0789,b1249
b0789,b1249
b0789,b1249
b0241,b0462,b0463,b0929,b1377,b2215,b2470,b3035
b0241,b0929,b1377,b2215
b0241,b0929,b1377,b2215
b0241,b0929,b1377,b2215
b2677,b2678,b2679,b4111
b0241,b0929,b1377,b2215
b0241,b0929,b1377,b2215
b0241,b0929,b1377,b2215
b0241,b0929,b1377,b2215
b2143,b2291,b2744
b0754,b1704,b2601,b3389
b0595,b0596
b0241,b0462,b0463,b0929,b1377,b2215,b2470,b3035
b4381,b4383
b1850,b1851
b1054,b1855
b3199,b3200,b3201,b4261,b4262
b0241,b0929,b1377,b2215
b0241,b0929,b1377,b2215
b0241,b0929,b1377,b2215
b0241,b0929,b1377,b2215
b0241,b0929,b1377,b2215
b0241,b0929,b1377,b2215
b0241,b0929,b1377,b2215
b0241,b0929,b1377,b2215
b0241,b0929,b1377,b2215
b0241,b0929,b1377,b2215
b0241,b0929,b1377,b2215
b0241,b0929,b1377,b2215
b0241,b0929,b1377,b2215
b0241,b0929,b0957,b1319,b1377,b2215,b3875,s0001
b0241,b0929,b0957,b1319,b1377,b2215,b3875,s0001
b0241,b0929,b1377,b2215
b0241,b0929,b1377,b2215
b0241,b0929,b1377,b2215
b0241,b0929,b1377,b2215
b0241,b0929,b1377,b2215
b0241,b0929,b1377,b2215
b0241,b0929,b1377,b2215
b0241,b0929,b1377,b2215
b3199,b3200,b3201,b4261,b4262
b0241,b0929,b1377,b2215
b0241,b0929,b1377,b2215
b0241,b0929,b1377,b2215
b0241,b0929,b1377,b2215
b0241,b0929,b1377,b2215
b0241,b0929,b1377,b2215
b0241,b0929,b1377,b2215
b0241,b0929,b1377,b2215
b0241,b0929,b1377,b2215
b0241,b0929,b1377,b2215
b0241,b0929,b1377,b2215
b0241,b0929,b1377,b2215
b0241,b0929,b1377,b2215
b0241,b0929,b1377,b2215
b0241,b0929,b1377,b2215
b0241,b0929,b1377,b2215
b0241,b0929,b1377,b2215
b0241,b0929,b1377,b2215
b0241,b0929,b1377,b2215
b0241,b0929,b1377,b2215
b0241,b0929,b1377,b2215
b2925,b3916
b0475,b3997
b0584,b0588,b0589,b0590,b0592,b1252,b3005,b3006
b0591,b3035
b4209,s0001
b2551,b2912
b0241,b0462,b0463,b0929,b1377,b2215,b2470,b3035
b2039,b2041,b3788,b3789
b0242,b0243
b0767,b1852
b1779,b2926
b1779,b2926
b2048,b2051
b3429,b3430
b2688,b2947
b0212,b1651
b2954,s0001
b0003,b0004
b0914,b3199,b3200,b3201,b4261,b4262
b0070,b0343,b1528,b2170
b0494,b3821
b0494,b3821
b0494,b3821
b0494,b3821
b0494,b3821
b0494,b3821
b0494,b3821
b0494,b3821
b0494,b3821
b0494,b3821
b0494,b3821
b0494,b3821
b0494,b3821
b0494,b3821
b0494,b3821
b0494,b3821
b0494,b3821
b0494,b3821
b0494,b3821
b0494,b3821
b0494,b3821
b1193,b2134,b2328,b2558,b2701,b2813,b2963,b3182,b4392
b1528,b4120
b2582,b3551,b3781,b4219,s0001
b1778,b2582,b3781,s0001
b0241,b0462,b0463,b0929,b1377,b2215,b2470,b3035
b0403,b3417
b0403,b3417
b0403,b3417
b2917,b2919
b0639,b1740
b0931,b1768
b0109,b0750
b0462,b0463,b2470,b3035,s0001
b0766,b2418
b0418,b0914,b1278
b0418,b0914,b1278
b0418,b0914,b1278
b0418,b0914,b1278
b0418,b0914,b1278
b0418,b0914,b1278
b0418,b0914,b1278
b0928,b2599,b3770,b4054
b2297,b3115
b0928,b2600,b4054
b2585,b4160
b2585,b4160
b2585,b4160
b2585,b4160
b2585,b4160
b2585,b4160
b2585,b4160
b0446,b0766,b1636,b2418,b3826
b0462,b0463,b2470,b3035,s0001
b1897,b3519
b0241,b0462,b0463,b0929,b1377,b2215,b2470,b3035
b1192,b4233
b2866,b2867,b2868

## Sheet: metabolite_modules
adphep_DD,adphep_LD,colipa,colipa_p,dtdp4d6dm,dtdprmn,gagicolipa,ggagicolipa,gggagicolipa,gicolipa,gmhep17bp,gmhep1p,gmhep7p,hhlipa,hlipa,hphhlipa,icolipa,kphphhlipa,phhlipa,phphhlipa
2fe1s,8aonn,amob,btn,dann,dtbt,egmeACP,epmeACP,gmeACP,hgmeACP,hpmeACP,malcoame,meoh,meoh_e,meoh_p,ogmeACP,opmeACP,pimACP,pmeACP
dtdp4aaddg,dtdp4addg,eca2und_p,eca3und_p,eca4colipa_e,eca4colipa_p,eca4und_p,uacmam,uacmamu,udcpdp_p,unaga,unagamu,unagamuf,unagamuf_p
3haACP,3hhexACP,3hoctACP,3ohexACP,3ooctACP,actACP,but2eACP,butACP,hexACP,thex2eACP,toct2eACP
4abz,4adcho,6hmhpt,6hmhptpp,ahdt,dhnpt,dhpmp,dhpt,gcald
acolipa_e,acolipa_p,uLa4fn,uLa4n,uLa4n_p,udpLa4fn,udpLa4n,udpLa4o,udpglcur
2dhp,4ppan,4ppcys,ala_B,dpcoa,pan4p,pant_R,pnto_R
3amac,3hpp,3hpp_e,3hpp_p,cbm,msa,poaac,uracp
3hcddec5eACP,3hcmrs7eACP,3ocddec5eACP,3ocmrs7eACP,cddec5eACP,cdec3eACP,t3c5ddeceACP,t3c7mrseACP
HISTD,eig3p,hisp,imacp,prbamp,prbatp,prfp,prlp
kdo2lipid4,kdolipid4,lipidA,lipidAds,lipidX,u23ga,u3aga,u3hga
3hbcoa,3hhcoa,3ohcoa,aacoa,b2coa,btcoa,hx2coa
5aop,glu1sa,glutrna,hmbil,ppbng,trnaglu,uppg3
14dhncoa,2sephchc,2shchc,dhna,sbzcoa,sucbz
25drapp,4r5au,5aprbu,5apru,db4p,dmlz
arbtn,arbtn_e,arbtn_fe3,arbtn_fe3_e,arbtn_fe3_p,arbtn_p
cpgn,cpgn_e,cpgn_p,cpgn_un,cpgn_un_e,cpgn_un_p
cpmp,moadamp,moadcoo,moadcosh,mpt,mptamp
fe3hox,fe3hox_e,fe3hox_p,fe3hox_un,fe3hox_un_e,fe3hox_un_p
fecrm,fecrm_e,fecrm_p,fecrm_un,fecrm_un_e,fecrm_un_p
feoxam,feoxam_e,feoxam_p,feoxam_un,feoxam_un_e,feoxam_un_p
uaagmda,uaccg,uagmda,uamr,ugmd,ugmda
23dhdp,26dap_LL,sl26da,sl2a6o,thdp
2ippm,3c2hmp,3c3hmp,3c4mop,4mop
2me4p,2mecdp,2p4c2me,4c2me,h2mb4p
5mta,5mtr,5mtr_e,5mtr_p,ametam
ahcys,dhptd,mdhdhf,mththf,rhcys
2cpr5p,3ig3p,anth,pran
2ohph,2oph,3ophb,4hbz
2ombzl,2omhmbl,2ommbl,2omph
3dhsk,3psme,skm,skm5p
acgam,acgam6p,acmum6p,anhm
adocbl,cbl1,cbl1_e,cbl1_p
aps,pap,paps,so3
ara5p,ckdo,kdo,kdo8p
cbasp,dhor_S,orot,orot5p
cpppg3,pheme,ppp9,pppg9
kdo2lipid4p,lipa_cold,lipa_cold_e,lipa_cold_p
sucarg,sucglu,sucgsa,sucorn
12ppd_R,12ppd_R_e,12ppd_R_p
12ppd_S,12ppd_S_e,12ppd_S_p
15dap,15dap_e,15dap_p
23dhb,23dhba,seramp
23dhmp,2ahbut,3mop
25aics,5aizc,5caiz
2mcacn,2mcit,micit
3hcpalm9eACP,3ocpalm9eACP,t3c9palmeACP
3hcvac11eACP,3ocvac11eACP,t3c11vaceACP
3hdcoa,3odcoa,dc2coa
3hddcoa,3oddcoa,dd2coa
3hddecACP,3oddecACP,tddec2eACP
3hdecACP,3odecACP,tdec2eACP
3hocoa,3oocoa,oc2coa
3hoctaACP,3ooctdACP,toctd2eACP
3hpalmACP,3opalmACP,tpalm2eACP
4crsol,4mpetz,dhgly
4per,ohpb,phthr
acg5p,acg5sa,acglu
acgam1p,gam1p,uacgam
air,fpram,pram
bmoco,bmoco1gdp,bmocogdp
cl,cl_e,cl_p
dscl,scl,sheme
etoh,etoh_e,etoh_p
gg4abut,ggbutal,ggptrc
glu_D,uama,uamag
glyald,glyald_e,glyald_p
mobd,mobd_e,mobd_p
murein4px4px4p_p,murein5p5p5p_p,murein5px4px4p_p
quin,quin_e,quin_p
thym,thym_e,thym_p
urea,urea_e,urea_p
23dhmb,alac_S
2MAHMP,4ampm
2agpe120,2agpe120_p
2agpe140,2agpe140_p
2agpe141,2agpe141_p
2agpe160,2agpe160_p
2agpe161,2agpe161_p
2agpe180,2agpe180_p
2agpe181,2agpe181_p
2agpg120,2agpg120_p
2agpg140,2agpg140_p
2agpg141,2agpg141_p
2agpg160,2agpg160_p
2agpg161,2agpg161_p
2agpg180,2agpg180_p
2agpg181,2agpg181_p
2amsa,ser_D
2dda7p,3dhq
2ddecg3p,2ddecg3p_p
2h3oppan,glyc_R
2hdec9eg3p,2hdec9eg3p_p
2hdecg3p,2hdecg3p_p
2odec11eg3p,2odec11eg3p_p
2odecg3p,2odecg3p_p
2tdec7eg3p,2tdec7eg3p_p
2tdecg3p,2tdecg3p_p
34hpp,tyr_L
3hhdcoa,3ohdcoa
3hmrsACP,3omrsACP
3hodcoa,3oodcoa
3htdcoa,3otdcoa
3php,pser_L
4pasp,aspsa
5dglcn_e,5dglcn_p
5drib,dad_5
ALLTN,urate
LalaDglu,LalaLglu
acald_e,acald_p
acon_C,icit
acser_e,acser_p
ade_e,ade_p
aicar,fprica
akg_e,akg_p
alltn_e,alltn_p
alltt,urdglyc
arab_L,arab_L_p
argsuc,citr_L
ca2,ca2_p
cd2,cd2_p
cm_e,cm_p
cobalt2,cobalt2_p
colipap_e,colipap_p
crn,crn_p
crn_D,crn_D_p
ctbt,ctbt_p
cyst_L,suchms
dha_e,dha_p
dimp,ditp
dnad,nicrnt
doxrbcn_e,doxrbcn_p
dtdp,dttp
dtdp4d6dg,dtdpglu
enlipa_e,enlipa_p
enter_e,enter_p
feenter,feenter_p
fgam,gar
flxr,flxso
frdp,grdp
fusa_e,fusa_p
gdpmann,man1p
glc_D_e,glc_D_p
glyc_R_e,glyc_R_p
grxox,grxrd
h2s_e,h2s_p
hom_L_e,hom_L_p
hxan_e,hxan_p
iasp,quln
idon_L_e,idon_L_p
iscs,iscssh
iscu,iscu_2fe2s
iscu_2fe2s2,iscu_4fe4s
k,k_p
kdo2lipid4L,lipa
kdo2lipid4_e,kdo2lipid4_p
lac_D_e,lac_D_p
lac_L_e,lac_L_p
lcts,lcts_p
lipopb,octapb
man,man6p
melib,melib_p
mg2,mg2_p
mincyc_e,mincyc_p
mn2,mn2_p
na1,na1_p
nac,ncam
ni2,ni2_p
novbcn_e,novbcn_p
o2_e,o2_p
ocdca_p,stcoa
oxam,oxur
pe120,pe120_p
pe140,pe140_p
pe141,pe141_p
pe180,pe180_p
phe_L,phpyr
phe_L_e,phe_L_p
pheme_e,pheme_p
pyr_e,pyr_p
rfamp_e,rfamp_p
so4_e,so4_p
sufbcd,sufbcd_2fe2s
sufbcd_2fe2s2,sufbcd_4fe4s
sufse,sufsesh
thmmp,thmpp
trdox,trdrd
trp_L_e,trp_L_p
ttrcyc_e,ttrcyc_p
tyr_L_e,tyr_L_p
xtsn_e,xtsn_p
zn2,zn2_p

## Sheet: metabolite_reaction_modules
AGMHE,COLIPAabcpp,GALT1,GLCTR1,GLCTR2,GLCTR3,GMHEPAT,GMHEPK,GMHEPPA,HEPK1,HEPK2,HEPT1,HEPT2,HEPT3,HEPT4,MOAT3C,RHAT1,S7PI,TDPDRE,TDPDRR,adphep_DD,adphep_LD,colipa,colipa_p,dtdp4d6dm,dtdprmn,gagicolipa,ggagicolipa,gggagicolipa,gicolipa,gmhep17bp,gmhep1p,gmhep7p,hhlipa,hlipa,hphhlipa,icolipa,kphphhlipa,phhlipa,phphhlipa
2fe1s,8aonn,AMAOTr,AOXSr2,BTS5,DBTS,DM_AMOB,EGMEACPR,EPMEACPR,EX_meoh_e,MALCOAMT,MEOHtex,MEOHtrpp,OGMEACPD,OGMEACPR,OGMEACPS,OPMEACPD,OPMEACPR,OPMEACPS,PMEACPE,amob,btn,dann,dtbt,egmeACP,epmeACP,gmeACP,hgmeACP,hpmeACP,malcoame,meoh,meoh_e,meoh_p,ogmeACP,opmeACP,pimACP,pmeACP
AADDGT,ACGAMT,ACMAMUT,ECA4COLIPAabctex,ECA4OALpp,ECAP1pp,ECAP2pp,ECAP3pp,ECAtpp,EX_eca4colipa_e,TDPADGAT,TDPAGTA,UACMAMO,UAG2E,dtdp4aaddg,dtdp4addg,eca2und_p,eca3und_p,eca4colipa_e,eca4colipa_p,eca4und_p,uacmam,uacmamu,udcpdp_p,unaga,unagamu,unagamuf,unagamuf_p
3HAD40,3HAD60,3HAD80,3OAR40,3OAR60,3OAR80,3OAS60,3OAS80,3haACP,3hhexACP,3hoctACP,3ohexACP,3ooctACP,actACP,but2eACP,butACP,hexACP,thex2eACP,toct2eACP
4abz,4adcho,6hmhpt,6hmhptpp,ADCL,ADCS,DHFS,DHNPA2r,DHPS2,DNMPPA,DNTPPA,GCALDD,GTPCI,HPPK2,ahdt,dhnpt,dhpmp,dhpt,gcald
ACOLIPAabctex,EX_acolipa_e,LA4NTpp,UDPGD,UDPGDC,UDPKAAT,ULA4NFT,ULA4Ntppi,UPLA4FNF,UPLA4FNT,acolipa_e,acolipa_p,uLa4fn,uLa4n,uLa4n_p,udpLa4fn,udpLa4n,udpLa4o,udpglcur
2dhp,4ppan,4ppcys,ASP1DC,DPCOAK,DPR,MOHMT,PANTS,PNTK,PPCDC,PPNCL2,PTPATi,ala_B,dpcoa,pan4p,pant_R,pnto_R
3AMACHYD,3HPPtex,3HPPtpp,3amac,3hpp,3hpp_e,3hpp_p,CBMD,EX_3hpp_e,MSAR,POAACR,PYROX,URACPAH,cbm,msa,poaac,uracp
ATPPRT,HISTD,HISTP,HSTPT,IG3PS,IGPDH,PRAMPC,PRATPP,PRMICI,eig3p,hisp,imacp,prbamp,prbatp,prfp,prlp
LPADSS,MOAT,MOAT2,TDSK,U23GAAT,UAGAAT,UHGADA,USHD,kdo2lipid4,kdolipid4,lipidA,lipidAds,lipidX,u23ga,u3aga,u3hga
3HAD121,3HAD141,3OAR121,3OAR141,3OAS121,3OAS141,3hcddec5eACP,3hcmrs7eACP,3ocddec5eACP,3ocmrs7eACP,T2DECAI,cddec5eACP,cdec3eACP,t3c5ddeceACP,t3c7mrseACP
14dhncoa,2sephchc,2shchc,DHNAOT4,DHNCOAS,DHNCOAT,SEPHCHCS,SHCHCS3,SUCBZL,SUCBZS,dhna,sbzcoa,sucbz
25drapp,4r5au,5aprbu,5apru,APRAUR,DB4PS,DHPPDA2,GTPCII2,PMDPHT,RBFSa,RBFSb,db4p,dmlz
5aop,G1SAT,GLUTRR,GLUTRS,HMBS,PPBNGS,UPP3S,glu1sa,glutrna,hmbil,ppbng,trnaglu,uppg3
PAPPT3,UAGCVT,UAGPT3,UAPGR,UDCPDP,UGMDDS,uaagmda,uaccg,uagmda,uamr,ugmd,ugmda
23dhdp,26dap_LL,DAPE,DHDPRy,DHDPS,SDPDS,SDPTA,THDPS,sl26da,sl2a6o,thdp
2ippm,3c2hmp,3c3hmp,3c4mop,4mop,IPMD,IPPMIa,IPPMIb,IPPS,LEUTAi,OMCDC
5MTRtex,5MTRtpp,5mta,5mtr,5mtr_e,5mtr_p,ADMDC,EX_5mtr_e,MTAN,SPMS,ametam
ARBTNabcpp,ARBTNexs,ARBTNtex,ARBTNtonex,ARBTNtpp,arbtn,arbtn_e,arbtn_fe3,arbtn_fe3_e,arbtn_fe3_p,arbtn_p
CPGNUtex,CPGNUtpp,CPGNabcpp,CPGNexs,CPGNtonex,cpgn,cpgn_e,cpgn_p,cpgn_un,cpgn_un_e,cpgn_un_p
CPMPS,MOADSUx,MPTAT,MPTS,MPTSS,cpmp,moadamp,moadcoo,moadcosh,mpt,mptamp
FE3HOXUtex,FE3HOXUtpp,FE3HOXabcpp,FE3HOXexs,FE3HOXtonex,fe3hox,fe3hox_e,fe3hox_p,fe3hox_un,fe3hox_un_e,fe3hox_un_p
FECRMUtex,FECRMUtpp,FECRMabcpp,FECRMexs,FECRMtonex,fecrm,fecrm_e,fecrm_p,fecrm_un,fecrm_un_e,fecrm_un_p
FEOXAMUtex,FEOXAMUtpp,FEOXAMabcpp,FEOXAMexs,FEOXAMtonex,feoxam,feoxam_e,feoxam_p,feoxam_un,feoxam_un_e,feoxam_un_p
2me4p,2mecdp,2p4c2me,4c2me,CDPMEK,DXPRIi,MECDPDH5,MECDPS,MEPCT,h2mb4p
AHCYSNS,DHPTDCs2,DM_MTHTHF,MTHTHFSs,RHCCE,ahcys,dhptd,mdhdhf,mththf,rhcys
3dhsk,3psme,CHORS,DHQTi,PSCVT,SHK3Dr,SHKK,skm,skm5p
AST,SADH,SGDS,SGSAD,SOTA,sucarg,sucglu,sucgsa,sucorn
CLIPAabctex,EDTXS3,EDTXS4,EX_lipa_cold_e,LIPACabcpp,kdo2lipid4p,lipa_cold,lipa_cold_e,lipa_cold_p
2cpr5p,3ig3p,ANPRT,ANS,IGPS,PRAIi,anth,pran
4crsol,4mpetz,AMPMS2,DM_4CRSOL,THZPSN3,TMPPP,TYRL,dhgly
A5PISO,KDOCT2,KDOPP,KDOPS,ara5p,ckdo,kdo,kdo8p
ACGAMK,ACM6PH,AGDC,ANHMK,acgam,acgam6p,acmum6p,anhm
ADSK,BPNT,SADT2,SULRi,aps,pap,paps,so3
ASPCT,DHORTS,OMPDC,ORPT,cbasp,dhor_S,orot,orot5p
CBL1abcpp,CBL1tonex,CBLAT,EX_cbl1_e,adocbl,cbl1,cbl1_e,cbl1_p
12PPDStex,12PPDStpp,12ppd_S,12ppd_S_e,12ppd_S_p,EX_12ppd_S_e,LCARS
15dap,15dap_e,15dap_p,CADVtpp,DAPtex,EX_15dap_e,LYSDC
23dhmp,2ahbut,3mop,ACHBS,DHAD2,ILETA,KARA2
25aics,5aizc,5caiz,ADSL2r,AIRC2,AIRC3,PRASCSi
2mcacn,2mcit,MCITD,MCITL2,MCITS,MICITDr,micit
2ohph,2oph,3ophb,4hbz,CHRPL,HBZOPT,OPHBDC
2ombzl,2omhmbl,2ommbl,2omph,DMQMT,OHPHM,OMBZLM
4per,E4PD,OHPBAT,PDX5PS,PERD,ohpb,phthr
AGMT,EX_urea_e,UREAtex,UREAtpp,urea,urea_e,urea_p
ALCD19,EX_glyald_e,GLYALDtex,GLYALDtpp,glyald,glyald_e,glyald_p
ALCD2x,ETOHtex,ETOHtrpp,EX_etoh_e,etoh,etoh_e,etoh_p
ALLTAMH,ALLTN,URIC,XAND,alltt,urate,urdglyc
EX_quin_e,QUIN2tex,QUIN2tpp,QUINDH,quin,quin_e,quin_p
EX_thym_e,THYMt3pp,THYMtex,TMDPP,thym,thym_e,thym_p
GGGABADr,GGGABAH,GGPTRCO,GGPTRCS,gg4abut,ggbutal,ggptrc
GLUPRT,PRAGSr,PRAIS,PRFGS,air,fpram,pram
GLUR,UAAGDS,UAMAGS,UAMAS,glu_D,uama,uamag
12PPDRtex,12PPDRtpp,12ppd_R,12ppd_R_e,12ppd_R_p,EX_12ppd_R_e
3HAD100,3OAR100,3OAS100,3hdecACP,3odecACP,tdec2eACP
3HAD120,3OAR120,3OAS120,3hddecACP,3oddecACP,tddec2eACP
3HAD160,3OAR160,3OAS160,3hpalmACP,3opalmACP,tpalm2eACP
3HAD161,3OAR161,3OAS161,3hcpalm9eACP,3ocpalm9eACP,t3c9palmeACP
3HAD180,3OAR180,3OAS180,3hoctaACP,3ooctdACP,toctd2eACP
3HAD181,3OAR181,3OAS181,3hcvac11eACP,3ocvac11eACP,t3c11vaceACP
ACGK,ACGS,AGPR,acg5p,acg5sa,acglu
BMOCOS,BMOGDS1,BMOGDS2,bmoco,bmoco1gdp,bmocogdp
CLt3_2pp,CLtex,EX_cl_e,cl,cl_e,cl_p
EX_mobd_e,MOBDabcpp,MOBDtex,mobd,mobd_e,mobd_p
FCLT,UPPDC1,cpppg3,pheme,ppp9,pppg9
G1PACT,PGAMT,UAGDP,acgam1p,gam1p,uacgam
MCTP2App,MDDCP2pp,MPTG2,murein4px4px4p_p,murein5p5p5p_p,murein5px4px4p_p
SHCHD2,SHCHF,UPP3MT,dscl,scl,sheme
23dhb,23dhba,DHBS,SERASr,seramp
23dhmb,ACLS,DHAD1,KARA1,alac_S
2AGPA120tipp,2ddecg3p,2ddecg3p_p,LPLIPAL2A120,PLIPA1A120pp
2AGPA140tipp,2tdecg3p,2tdecg3p_p,LPLIPAL2A140,PLIPA1A140pp
2AGPA141tipp,2tdec7eg3p,2tdec7eg3p_p,LPLIPAL2A141,PLIPA1A141pp
2AGPA160tipp,2hdecg3p,2hdecg3p_p,LPLIPAL2A160,PLIPA1A160pp
2AGPA161tipp,2hdec9eg3p,2hdec9eg3p_p,LPLIPAL2A161,PLIPA1A161pp
2AGPA180tipp,2odecg3p,2odecg3p_p,LPLIPAL2A180,PLIPA1A180pp
2AGPA181tipp,2odec11eg3p,2odec11eg3p_p,LPLIPAL2A181,PLIPA1A181pp
2amsa,DSERDHr,LSERDHr,SERD_D,ser_D
3php,PGCD,PSERT,PSP_L,pser_L
5DGLCNt2rpp,5DGLCNtex,5dglcn_e,5dglcn_p,EX_5dglcn_e
ACALDtex,ACALDtpp,EX_acald_e,acald_e,acald_p
ACSERtex,ACSERtpp,EX_acser_e,acser_e,acser_p
ADEt2rpp,ADEtex,EX_ade_e,ade_e,ade_p
AKGt2rpp,AKGtex,EX_akg_e,akg_e,akg_p
ALAGLUE,LADGMDH,LALGP,LalaDglu,LalaLglu
ALLTNt2rpp,ALLTNtex,EX_alltn_e,alltn_e,alltn_p
ARGSL,ARGSS,OCBT,argsuc,citr_L
COLIPAKpp,COLIPAPabctex,EX_colipap_e,colipap_e,colipap_p
CYSTL,HSST,SHSL1,cyst_L,suchms
D_LACt2pp,D_LACtex,EX_lac_D_e,lac_D_e,lac_D_p
DATPHs,NTD12,NTPP10,dimp,ditp
DHAtex,DHAtpp,EX_dha_e,dha_e,dha_p
DM_OXAM,OXAMTC,URDGLYCD,oxam,oxur
EX_glyc_R_e,GLYCAt2rpp,GLYCAtex,glyc_R_e,glyc_R_p
EX_h2s_e,H2St1pp,H2Stex,h2s_e,h2s_p
EX_hom_L_e,HOMt2pp,HOMtex,hom_L_e,hom_L_p
EX_hxan_e,HYXNtex,HYXNtpp,hxan_e,hxan_p
EX_idon_L_e,IDONt2rpp,IDONtex,idon_L_e,idon_L_p
EX_lac_L_e,L_LACt2rpp,L_LACtex,lac_L_e,lac_L_p
EX_phe_L_e,PHEt2rpp,PHEtex,phe_L_e,phe_L_p
EX_pheme_e,PHEMEabcpp,PHEMEtiex,pheme_e,pheme_p
EX_pyr_e,PYRt2rpp,PYRtex,pyr_e,pyr_p
EX_trp_L_e,TRPt2rpp,TRPtex,trp_L_e,trp_L_p
EX_tyr_L_e,TYRt2rpp,TYRtex,tyr_L_e,tyr_L_p
EX_xtsn_e,XTSNt2rpp,XTSNtex,xtsn_e,xtsn_p
I2FE2SS2,I4FE4SR,I4FE4ST,iscu_2fe2s2,iscu_4fe4s
S2FE2SS2,S4FE4SR,S4FE4ST,sufbcd_2fe2s2,sufbcd_4fe4s
2AGPE120tipp,2agpe120,2agpe120_p,PLIPA1E120pp
2AGPE140tipp,2agpe140,2agpe140_p,PLIPA1E140pp
2AGPE141tipp,2agpe141,2agpe141_p,PLIPA1E141pp
2AGPE160tipp,2agpe160,2agpe160_p,PLIPA1E160pp
2AGPE161tipp,2agpe161,2agpe161_p,PLIPA1E161pp
2AGPE180tipp,2agpe180,2agpe180_p,PLIPA1E180pp
2AGPE181tipp,2agpe181,2agpe181_p,PLIPA1E181pp
2AGPG120tipp,2agpg120,2agpg120_p,PLIPA1G120pp
2AGPG140tipp,2agpg140,2agpg140_p,PLIPA1G140pp
2AGPG141tipp,2agpg141,2agpg141_p,PLIPA1G141pp
2AGPG160tipp,2agpg160,2agpg160_p,PLIPA1G160pp
2AGPG161tipp,2agpg161,2agpg161_p,PLIPA1G161pp
2AGPG180tipp,2agpg180,2agpg180_p,PLIPA1G180pp
2AGPG181tipp,2agpg181,2agpg181_p,PLIPA1G181pp
2dda7p,3dhq,DDPA,DHQS
34hpp,PPND,TYRTA,tyr_L
3OAR140,3OAS140,3hmrsACP,3omrsACP
4pasp,ASAD,ASPK,aspsa
5DOAN,5drib,DM_5DRIB,dad_5
ACONTa,ACONTb,acon_C,icit
AICART,IMPC,aicar,fprica
CMtex,CMtpp,cm_e,cm_p
CTBTabcpp,CTBTt2rpp,ctbt,ctbt_p
DMATT,GRTT,frdp,grdp
DOXRBCNtex,DOXRBCNtpp,doxrbcn_e,doxrbcn_p
EDTXS1,EDTXS2,kdo2lipid4L,lipa
ENLIPAabctex,EX_enlipa_e,enlipa_e,enlipa_p
EX_o2_e,O2tex,o2_e,o2_p
EX_so4_e,SO4tex,so4_e,so4_p
FEENTERabcpp,FEENTERtonex,feenter,feenter_p
FEENTERtex,FEENTERtpp,enter_e,enter_p
FUSAtex,FUSAtpp,fusa_e,fusa_p
G1PTT,TDPGDH,dtdp4d6dg,dtdpglu
K2L4Aabcpp,K2L4Aabctex,kdo2lipid4_e,kdo2lipid4_p
LCTSt3ipp,LCTStpp,lcts,lcts_p
MELIBt2pp,MELIBt3ipp,melib,melib_p
MINCYCtex,MINCYCtpp,mincyc_e,mincyc_p
NADS1,NNATr,dnad,nicrnt
NAMNPP,NNAM,nac,ncam
NNDPR,QULNS,iasp,quln
NOVBCNtex,NOVBCNtpp,novbcn_e,novbcn_p
PHETA1,PPNDH,phe_L,phpyr
RFAMPtex,RFAMPtpp,rfamp_e,rfamp_p
TTRCYCtex,TTRCYCtpp,ttrcyc_e,ttrcyc_p
12DGR120tipp,12dgr120_p,PAPA120pp
12DGR140tipp,12dgr140_p,PAPA140pp
12DGR141tipp,12dgr141_p,PAPA141pp
12DGR160tipp,12dgr160_p,PAPA160pp
12DGR180tipp,12dgr180_p,PAPA180pp
1agpe120_p,LPLIPAL1E120pp,PLIPA2E120pp
1agpe140_p,LPLIPAL1E140pp,PLIPA2E140pp
1agpe141_p,LPLIPAL1E141pp,PLIPA2E141pp
1agpe160_p,LPLIPAL1E160pp,PLIPA2E160pp
1agpe161_p,LPLIPAL1E161pp,PLIPA2E161pp
1agpe180_p,LPLIPAL1E180pp,PLIPA2E180pp
1agpe181_p,LPLIPAL1E181pp,PLIPA2E181pp
1agpg120_p,LPLIPAL1G120pp,PLIPA2G120pp
1agpg140_p,LPLIPAL1G140pp,PLIPA2G140pp
1agpg141_p,LPLIPAL1G141pp,PLIPA2G141pp
1agpg160_p,LPLIPAL1G160pp,PLIPA2G160pp
1agpg161_p,LPLIPAL1G161pp,PLIPA2G161pp
1agpg180_p,LPLIPAL1G180pp,PLIPA2G180pp
1agpg181_p,LPLIPAL1G181pp,PLIPA2G181pp
1ddecg3p_p,LPLIPAL1A120pp,PLIPA2A120pp
1hdec9eg3p_p,LPLIPAL1A161pp,PLIPA2A161pp
1hdecg3p_p,LPLIPAL1A160pp,PLIPA2A160pp
1odec11eg3p_p,LPLIPAL1A181pp,PLIPA2A181pp
1odecg3p_p,LPLIPAL1A180pp,PLIPA2A180pp
1tdec7eg3p_p,LPLIPAL1A141pp,PLIPA2A141pp
1tdecg3p_p,LPLIPAL1A140pp,PLIPA2A140pp
23ddhb,DHBD,ICHORT
2MAHMP,4ampm,PMPK
2ddg6p,EDA,EDD
2dr5p,DRPA,PPM2
35cgmp,GUACYC,PDE4
3PEPTtex,EX_LalaDgluMdap_e,LalaDgluMdap_e
3fe4s,FESD1s,FESR
4PEPTtex,EX_LalaDgluMdapDala_e,LalaDgluMdapDala_e
4abut_e,ABUTtex,EX_4abut_e
4abutn,ABUTD,PTRCTA
5fthf,FOMETRi,THFAT
6pgl,G6PDH2r,PGL
AACTOOR,AOBUTDs,aact
ACODA,ACOTA,acorn
ACtex,EX_ac_e,ac_e
ADK4,NTP10,idp
ADNCYC,PDE1,camp
ADNtex,EX_adn_e,adn_e
ADPRDP,NADN,adprib
ADSL1r,ADSS,dcamp
AGMtex,EX_agm_e,agm_e
ALAALAtex,EX_alaala_e,alaala_e
ALAtex,EX_ala_L_e,ala_L_e
ALR2,ALR4x,acetol
AMPTASECG,CGLYabcpp,cgly
ANHGMtex,EX_anhgm_e,anhgm_e
AP4AH,AP4AS,ap4a
ARGtex,EX_arg_L_e,arg_L_e
ASNtex,EX_asn_L_e,asn_L_e
ASPtex,EX_asp_L_e,asp_L_e
ATHRDHr,THRA2i,athr_L
CA2tex,EX_ca2_e,ca2_e
CAt6pp,ca2,ca2_p
CD2tpp,cd2,cd2_p
CGLYtex,EX_cgly_e,cgly_e
CITtex,EX_cit_e,cit_e
CLPNH120pp,CLPNS120pp,clpn120_p
CLPNH140pp,CLPNS140pp,clpn140_p
CLPNH141pp,CLPNS141pp,clpn141_p
CLPNH180pp,CLPNS180pp,clpn180_p
COBALT2tex,EX_cobalt2_e,cobalt2_e
COBALT2tpp,cobalt2,cobalt2_p
CRNt2rpp,crn,crn_p
CU2tex,EX_cu2_e,cu2_e
CYStex,EX_cys_L_e,cys_L_e
CYTDtex,EX_cytd_e,cytd_e
DALAtex,EX_ala_D_e,ala_D_e
DCYTD,NTD3,dcyt
ETHAtex,EX_etha_e,etha_e
EX_for_e,FORtex,for_e
EX_g3pe_e,G3PEtex,g3pe_e
EX_g3pg_e,G3PGtex,g3pg_e
EX_glcn_e,GLCNtex,glcn_e
EX_glu_L_e,GLUtex,glu_L_e
EX_gly_e,GLYtex,gly_e
EX_glyc3p_e,GLYC3Ptex,glyc3p_e
EX_glyc_e,GLYCtex,glyc_e
EX_glyclt_e,GLYCLTtex,glyclt_e
EX_gthrd_e,GTHRDtex,gthrd_e
EX_gua_e,GUAtex,gua_e
EX_his_L_e,HIStex,his_L_e
EX_hxa_e,HXAtex,hxa_e
EX_ile_L_e,ILEtex,ile_L_e
EX_indole_e,INDOLEtex,indole_e
EX_ins_e,INStex,ins_e
EX_k_e,Ktex,k_e
EX_leu_L_e,LEUtex,leu_L_e
EX_lipa_e,LIPAabctex,lipa_e
EX_lys_L_e,LYStex,lys_L_e
EX_mal_L_e,MALtex,mal_L_e
EX_mg2_e,MG2tex,mg2_e
EX_mn2_e,MNtex,mn2_e
EX_nh4_e,NH4tex,nh4_e
EX_ni2_e,NI2tex,ni2_e
EX_orn_e,ORNtex,orn_e
EX_pi_e,PItex,pi_e
EX_pro_L_e,PROtex,pro_L_e
EX_ptrc_e,PTRCtex,ptrc_e
EX_ser_L_e,SERtex,ser_L_e
EX_spmd_e,SPMDtex,spmd_e
EX_succ_e,SUCCtex,succ_e
EX_thr_L_e,THRtex,thr_L_e
EX_thymd_e,THMDtex,thymd_e
EX_ura_e,URAtex,ura_e
EX_uri_e,URItex,uri_e
EX_val_L_e,VALtex,val_L_e
EX_xan_e,XANtex,xan_e
EX_zn2_e,Zn2tex,zn2_e
FACOAL180t2pp,ocdca_p,stcoa
FBA3,PFK_3,s17bp
G5SD,GLU5K,glu5p
GLCS1,GLGC,adpglc
GLYOX,LGTHL,lgt_S
GRXR,grxox,grxrd
GSPMDA,GSPMDS,gtspmd
GTPHs,NTPP11,xtp
HEX4,man,man6p
HSK,THRS,phom
HYPOE,PYDAMK,pydam
ICYSDS,iscs,iscssh
LALDO2x,LCARR,lald_D
LIPOS,lipopb,octapb
MAN1PT2,gdpmann,man1p
MDDEP4pp,MLTGY4pp,murein4px4p4p_p
METOX1s,METSOXR1,metsox_S_L
METOX2s,METSOXR2,metsox_R_L
MLDCP3App,MLDEP1pp,murein3px3p_p
MLTG3,MLTP1,maltttr
MLTG5,MLTP3,malthp
MMCD,MMM,mmcoa_S
NDPK4,dtdp,dttp
PDXPP,PYDXNK,pydxn
PE120abcpp,pe120,pe120_p
PE140abcpp,pe140,pe140_p
PE141abcpp,pe141,pe141_p
PE180abcpp,pe180,pe180_p
PGP120abcpp,PGPP120pp,pgp120_p
PGP140abcpp,PGPP140pp,pgp140_p
PGP141abcpp,PGPP141pp,pgp141_p
PGP160abcpp,PGPP160pp,pgp160_p
PGP161abcpp,PGPP161pp,pgp161_p
PGP180abcpp,PGPP180pp,pgp180_p
PGP181abcpp,PGPP181pp,pgp181_p
PPAKr,PTA2,ppap
PSD120,PSSA120,ps120
PSD140,PSSA140,ps140
PSD141,PSSA141,ps141
PSD160,PSSA160,ps160
PSD161,PSSA161,ps161
PSD180,PSSA180,ps180
PSD181,PSSA181,ps181
PYDXK,PYDXPP,pydx
R15BPK,R1PK,r15bp
SCYSDS,sufse,sufsesh
TMPK,thmmp,thmpp
TRDR,trdox,trdrd
TRE6PP,TREH,tre
UM4PCP,UM4PL,um4p
12DGR161tipp,12dgr161_p
12DGR181tipp,12dgr181_p
12dgr120,DAGK120
12dgr140,DAGK140
12dgr141,DAGK141
12dgr160,DAGK160
12dgr161,DAGK161
12dgr180,DAGK180
12dgr181,DAGK181
1ddecg3p,AGPAT120
1hdec9eg3p,AGPAT161
1hdecg3p,AGPAT160
1odec11eg3p,AGPAT181
1odecg3p,AGPAT180
1tdec7eg3p,AGPAT141
1tdecg3p,AGPAT140
23dhbzs,DHBSH
2dmmq8,FRD3
2obut,THRD_L
3HAD140,tmrs2eACP
4abut_p,GLUABUTt7pp
5mthf,MTHFR2
AACPS8,dca
ABTA,sucsal
ACCOAC,malcoa
ACCOAL,PPA
ACPPAT120,ddcap
ACPPAT140,ttdcap
ACPPAT141,ttdceap
ACPPAT160,hdcap
ACPPAT161,hdceap
ACPPAT180,ocdcap
ACPPAT181,ocdceap
ACt2rpp,ac_p
ADNt2rpp,adn_p
AGM4PApp,LalaDgluMdapDala_p
AGM4PH,anhm4p
AGM4Pt2pp,anhgm4p
AGMH,anhgm
ALAt2rpp,ala_L_p
AM3PA,anhm3p
ARGORNt7pp,orn_p
ASNt2rpp,asn_L_p
CHORM,pphn
CITt3pp,cit_p
CLPNS160pp,clpn160_p
CLPNS161pp,clpn161_p
CLPNS181pp,clpn181_p
COLIPAabctex,colipa_e
CSND,csn
CU2tpp,cu2_p
CYTDt2rpp,cytd_p
DASYN120,cdpdddecg
DASYN140,cdpdtdecg
DASYN141,cdpdtdec7eg
DASYN160,cdpdhdecg
DASYN161,cdpdhdec9eg
DASYN180,cdpdodecg
DASYN181,cdpdodec11eg
DHFR,dhf
DUTPDP,dutp
DXPS,dxyl5p
ETHAAL,etha
FACOAE60,hxa
FACOAL120t2pp,ddca_p
FACOAL140t2pp,ttdca_p
FACOAL141t2pp,ttdcea_p
FACOAL160t2pp,hdca_p
FACOAL161t2pp,hdcea_p
FACOAL181t2pp,ocdcea_p
FEENTERexs,feenter_e
FORtppi,for_p
G5SADs,glu5sa
GALUi,udpg
GLBRAN2,bglycogen
GLCDpp,glcn_p
GLCNt2rpp,glcn
GLNS,gln_L
GLUCYS,GTHS
GLYCLTt2rpp,glyclt_p
GLYt2rpp,gly_p
GPDDA2,g3pe
GPDDA2pp,etha_p
GPDDA4,g3pg
GTHOr,gthox
GTHRDHpp,cgly_p
GTHRDabc2pp,gthrd_p
GTPDPK,gdptp
GUAtpp,gua_p
HCO3E,hco3
HEMEOS,hemeO
HEXt2rpp,hxa_p
HISt2rpp,his_L_p
HPYRI,hpyr
HSDy,hom_L
ILEt2rpp,ile_L_p
INSt2rpp,ins_p
LALDO3,lald_L
LCADi,lac_L
LEUt2rpp,leu_L_p
LIPAabcpp,lipa_p
LYSt3pp,lys_L_p
MALt3pp,mal_L_p
MCOATA,malACP
MCTP1App,murein5px4p_p
MCTP1Bpp,murein5px3p_p
MDDCP4pp,murein5p4p_p
MDDCP5pp,murein5p3p_p
METAT,amet
MLDCP1App,murein3px4p_p
MOCDS,mococdp
MOCOS,moco
MOGDS,mocogdp
MPTG,murein5p5p_p
NADDP,nmn
NDPK2,utp
NDPK6,dudp
NH4tpp,nh4_p
OCTDPS,octdp
PE160abcpp,pe160_p
PE161abcpp,pe161_p
PE181abcpp,pe181_p
PG120abcpp,pg120
PG140abcpp,pg140
PG141abcpp,pg141
PG180abcpp,pg180
PGSA120,pgp120
PGSA140,pgp140
PGSA141,pgp141
PGSA160,pgp160
PGSA161,pgp161
PGSA180,pgp180
PGSA181,pgp181
PPGPPDP,ppgpp
PROt2rpp,pro_L_p
PTRCORNt7pp,ptrc_p
PUNP4,dgsn
PUNP6,din
RBK,rib_D
SERAT,acser
SERt2rpp,ser_L_p
SPMDt3pp,spmd_p
THMDt2rpp,thymd_p
TRE6PS,tre6p
UDCPPtppi,udcpp_p
URAt2rpp,ura_p
URIt2rpp,uri_p
VALt2rpp,val_L_p
XANtpp,xan_p
